# Supplementary material for: Multi-ancestry genome-wide association study of major depression aids locus discovery, fine mapping, gene prioritization and causal inference
Source: Nat Genet. 2024 Jan 4;56(2):222–33. doi: 10.1038/s41588-023-01596-4 (PMC10864182; doi:10.1038/s41588-023-01596-4)
Supplement: Supplementary file 4 — Supplementary Tables 1–21. [file 41588_2023_1596_MOESM4_ESM.xlsx]

## Sheet: ST1. Cohort summary
Supplementary Table 1. Descriptive characteristics of the datasets included in this study.
Study	Type of data	Ancestry	Location	N cases	N controls	Depression definition	Depression measure	Cut off for phenotype definition	Clinical Depression	Gender (% female)	Age (mean, SD)	ChrX available
China Kadoorie Biobank	Summary statistics	East Asian	Gansu, Haikou, Harbin, Henan, Hunan, Liuzhou, Qingdao, Sichuan, Suzhou, Zhejiang	5376	69998	Symptom-based	CIDI-A trigger symtoms	Had experienced at least one of the four CIDI trigger symptoms	No	44847 (59.5%)	52.2 (10.7)	Yes
CONVERGE	Summary statistics	East Asian	Anhui, Beijing, Chongqing, Fujian, Gansu, Guangdong, Guangxi Zhuangzu, Hainan, Hebei, Heilongjiang, Henan, Hubei, Hunan, Jiangsu, Jiangxi, Jilin, Liaoning, Shaanxi, Shandong, Shanghai, Sichuan, Tianjin, Zhejiang	5303	5337	Structured interview	Psychiatric diagnosis (CIDI), DSM4		Yes	10640 (100%)	46.1 (N/A)	Yes
23andMe	Summary statistics	East Asian	USA	2729	90310	Self-report	Self-reported diagnosis		No	56708 (60.95%)	N/A	Yes
		African	USA	5045	102098					62049 (57.91%)	N/A	No
		Hispanic/Latin American	USA	17787	325961					195136 (56.77%)	N/A	Yes
* Taiwan Major Depressive Disorder study - Platform 1 and Platform 2	Summary statistics	East Asian	Taiwan	988	6075	Multiple	DSM-IV/self-reported		No	5596 (57.5%)	49.2 (11.3)	No
				360	2317							No
Women's Health Initiative	Raw genotype data	East Asian	USA	454	2553	Symptom-based	6-item CES-D	>=5	No	3007 (100%)	62.7 (7.5)	Yes
		African		1790	7622					9412 (100%)	61.5 (7.1)	Yes
		Hispanic/Latin American		1218	3254					4472 (100%)	60.3 (6.7)	Yes
Intern Health Study	Raw genotype data	East Asian	USA	294	544	Symptom-based	PHQ-9	>=10	No	459 (54.8%)	27.4 (2.4)	No
		African		98	188					181 (63.3%)	27.8 (2.7)	No
		South Asian		253	438					324 (46.9%)	26.6 (2.1)	No
UK Biobank	Raw genotype data	East Asian	UK	133	366	Structured interview	Lifetime CIDI/ICD10		Yes	360 (72.1%)	52.1 (7.3)	No
		African		505	904					859 (61%)	50.7 (7.4)	No
		South Asian		504	804					573 (43.8%)	53.0 (8.3)	No
Army-STARRS	Raw genotype data	East Asian	USA	74	442	Structured interview	CIDI (DSM MDE)		Yes	66 (12.5%)	24.5 (6.3)	No
		African		172	1856					434 (21.4%)	23.5 (5.7)	No
		Hispanic/Latin American		338	2547					444 (15.4%)	22.8 (5.1)	No
BioMe	Summary statistics	East Asian	USA	60	835	Medical records	ICD10		Yes	58.7%**	58.9** (N/A)	No
		African		1613	6399							No
		Hispanic/Latin American		95	8553							No
Genes & Health	Summary statistics	South Asian	UK	3748	25934	Medical records	ICD10		Yes			Yes
Biobank Japan	Summary statistics	East Asian	Japan	3893	174747	Multiple	Medical history or prescribed antidepressants		No	N/A (46.3%)**	63.0 (N/A)**	Yes
Million Veteran Program	Summary statistics	African	USA	25843	33757	Medical records	ICD9/10 codes		Yes	N/A	N/A	No
		East Asian		2090	3710					N/A	N/A	No
† Australian Genetics of Depression Study (AGDS)	Summary statistics	European	Australia	12123	12684	Self-report	DSM-5		Yes	9836 (75.1%)	44.1 (15.1)	No
Genetic Epidemiology Research on Aging	Raw genotype data	East Asian	USA	226	3722	Medical records	ICD9		Yes	1627 41.2%)	N/A	Yes
		African		206	1598					662 (36.7%)	N/A	Yes
		Hispanic/Latin American		415	2808					1249 (38.8%)	N/A	Yes
Jackson Heart Study	Raw genotype data	African	USA	299	990	Symptom-based	20-item CES-D	>=16	No	820 (63.6%)	55.2 (12.2)	No
Drakenstein Child Health Study	Raw genotype data	African	South Africa	139	346	Symptom-based	BDI-II score	>=20	No	485 (100%)	26.4 (5.6)	No
Vanderbilt University Biobank (BioVU)	Summary statistics	African	USA	998	4938	Medical records	ICD9/10 codes		Yes	N/A	N/A	No
Hispanic Community Health Study/Study of Latinos	Summary statistics	Hispanic/Latin American	USA	3979	6499	Symptom-based	10-item CES-D	cases >=10; controls <=6	No	7264 (59%)**	46 (14)**	Yes
Detroit Neighborhood Health Study (DNHS)	Raw genotype data	African	USA	58	436	Symptom-based	PHQ-9	no cut-off score - The study used PHQ-9 to identify a MDD case using DSM-IV criteria	No	288 (58.3%)	53.2 (16.6)	No
Prevention Intervention Research Center (PIRC) 1st Generation Trial	Summary statistics	African	USA	52	547	Structured interview	DIS-III-R		Yes	629 (58.5%)**	29 (N/A)	No
Mexican Adolescent Mental Health Survey (MAMHS)	Summary statistics	Hispanic/Latin American	Mecico	105	996	Structured interview	Computer assisted version of adolescent CIDI (DSM IV criteria)		Yes	757 (68.8%)	14.28 (N/A)	No
Pregnancy Outcomes, Maternal and Infant Study (PrOMIS)	Summary statistics	Hispanic/Latin American	Peru	1076	2328	Symptom-based	PHQ-9	no cut-off score - The study used depression severity scores. As a symptom measure, the scores ranged from 0 to 27 (mean PHQ-9 score was 8.2 (SD=5.3)	No	3404 (100%)	28.2 (6.3)	No
‡ Psychiatric Genomics Consortium Major Depressive Disorder 2 Study (PGC-MDD2)	Summary statistics	European	Multiple	246241	558568	Multiple	Multiple		Yes (except for UKB and 23andMe Europeans)	N/A	N/A	No
* The Taiwan Major Depressive Disorder study - Platform 1 and Platform 2 studies are considered and counted as one study.
† The AGDS includes samples of European ancestry only, and therefore it is not included in the set of 21 studies with ancestrally diverse participants, used for our primary analyses. Data from the ADGS were included in our multi-ancestry meta-analysis of MD.
‡ The PGC-MDD2 includes samples of European ancestry only, and therefore it is not included in the set of 21 studies with ancestrally diverse participants, used for our primary analyses. Data from the PGC-MDD2 were included in our multi-ancestry meta-analysis of MD.
N= number; SD= standard deviation; N/A= not available. **These numbers correspond to the overall dataset.
PGC MDD2: published data from Howard D.M., et al. (https://www.nature.com/articles/s41593-018-0326-7), please refer to the previous publication for detailed information.

## Sheet: ST2. Inflation estimates
Supplementary Table 2. Estimates of inflation for the different analyses
Analysis	Outcome	lambda1 (LDSC)	Number of SNPs used to compute lambda1	lambda2 (GenABEL)	Number of SNPs used to compute lambda2	lambda1000	LDSC intercept
Multi-ancestry meta-analysis	broad major depression	1.687	1200864	1.573	9280125	1.001	1.019
African ancestry meta-analysis	broad major depression	1.0679	1079112	1.038	17147808	1.001	1.0357
East Asian ancestry meta-analysis	broad major depression	1.068	966673	1.045	8580346	1.002	1.0261
South Asian ancestry meta-analysis	broad major depression	1.017	971699	1.008	5723806	1.002	1.0139
Hispanic/Latin American meta-analysis	broad major depression	1.1491	1091289	1.092	13936624	1.002	1.05
Multi-ancestry meta-analysis	clinical major depression	1.3169	243773	1.091	18477306	1.001	1.001
African ancestry meta-analysis	clinical major depression	1.0405	693128	1.027	15113389	1.001	1.0283
East Asian ancestry meta-analysis	clinical major depression	1.0649	424203	1.046	7675198	1.005	1.0228
South Asian ancestry meta-analysis	clinical major depression	1.0165	912493	1.005	5344716	1.001	1.0142
Hispanic/Latin American meta-analysis	clinical major depression	1.0016	1083897	1.002	10753379	1.001	1.0007
Lambda GC calculated by LDSC: first merge summary statistics with a 1.2m SNPs list of HapMap 3, and calculate lambda GC, LDSC intercept with the LDSC regression
Lambda GC calculated by the GenABEL R package: estlambda(df$P,proportion=0.95)
Lambda 1000 were calcualted with the reported lambda GC values.

## Sheet: ST3. Colocalisation results
Supplementary Table 3. Colocalisation of genes at 2q24.2 and 6q16.2 locus.
Gene	Ensembl ID	nsnps	PP.H0.abf	PP.H1.abf	PP.H2.abf	PP.H3.abf	PP.H4.abf	QTLdataset	Ancestry	PMID
MCHR2	ENSG00000152034	N/A
ASCC3	ENSG00000112249	4579	1.36681e-09	1.9659e-08	0.0649776	0.934584	0.000438638	mmQTL_brain	African	35058635
GRIK2	ENSG00000164418	2312	0.0374525	0.00130548	0.923288	0.0321772	0.00577652	mmQTL_brain	African	35058635
SIM1	ENSG00000112246	N/A						mmQTL_brain	African	35058635
ASCC3	ENSG00000112249	5088	1.94908e-25	7.09223e-22	0.000274743	0.999724	1.22796e-06	mmQTL_brain	European	35058635
GRIK2	ENSG00000164418	2645	1.00551e-05	0.0365429	0.00025052	0.910402	0.0527947	mmQTL_brain	European	35058635
SLC4A10	ENSG00000144290	N/A						mmQTL_brain	European	35058635
DPP4	ENSG00000197635	4158	9.22896e-16	1.97924e-14	0.0445476	0.955364	8.80431e-05	mmQTL_brain	European	35058635
GCG	ENSG00000115263	N/A						mmQTL_brain	European	35058635
TBR1	ENSG00000136535	N/A						mmQTL_brain	European	35058635
PSMD14	ENSG00000115233	4540	0.00874649	0.445982	0.0101858	0.519357	0.0157287	mmQTL_brain	European	35058635
RBMS1	ENSG00000153250	3604	0.000234224	0.012377	0.0181879	0.961084	0.00811693	mmQTL_brain	European	35058635
TANK	ENSG00000136560	4698	2.94349e-05	0.00152063	0.0189416	0.978536	0.00097219	mmQTL_brain	European	35058635
TBR1	ENSG00000136535	N/A						mmQTL_brain	European	35058635
DPP4	ENSG00000197635	3900	6.35574e-17	2.09671e-14	0.00302207	0.996957	2.09006e-05	mmQTL_brain	Hispanic/Latin American	35058635
PSMD14	ENSG00000115233	4481	0.00138144	0.455756	0.0015604	0.514768	0.026534	mmQTL_brain	Hispanic/Latin American	35058635
RBMS1	ENSG00000153250	3785	7.55359e-05	0.0127399	0.00580938	0.979815	0.00156024	mmQTL_brain	Hispanic/Latin American	35058635
TANK	ENSG00000136560	4649	2.31715e-06	0.000764513	0.00301907	0.996106	0.000108518	mmQTL_brain	Hispanic/Latin American	35058635
MCHR2	ENSG00000152034	857	0.0573463	0.826054	0.00398736	0.0573814	0.0552307	eqtl_blood_genoa_AFR	African	32220292
ASCC3	ENSG00000112249	1961	1.44781e-05	4.03621e-07	0.966822	0.0269469	0.00621626	eqtl_blood_genoa_AFR	African	32220292
GRIK2	ENSG00000164418	339	0.977325	0.00359376	0.0187718	6.87856e-05	0.000241123	eqtl_blood_genoa_AFR	African	32220292
SIM1	ENSG00000112246	748	0.935713	0.0107628	0.0520463	0.000597768	0.000880316	eqtl_blood_genoa_AFR	African	32220292
MCHR2	ENSG00000152034	N/A						eqtlgen_blood_EUR	European	34475573
ASCC3	ENSG00000112249	4880	2.18193e-97	8.18906e-94	0.000266365	0.999699	3.43753e-05	eqtlgen_blood_EUR	European	34475573
GRIK2	ENSG00000164418	N/A						eqtlgen_blood_EUR	European	34475573
SIM1	ENSG00000112246	N/A						eqtlgen_blood_EUR	European	34475573
SLC4A10	ENSG00000144290	4564	0.00658058	0.176587	0.0292696	0.785436	0.00212607	eqtlgen_blood_EUR	European	34475573
DPP4	ENSG00000197635	N/A						eqtlgen_blood_EUR	European	34475573
GCG	ENSG00000115263	N/A						eqtlgen_blood_EUR	European	34475573
TBR1	ENSG00000136535	N/A						eqtlgen_blood_EUR	European	34475573
PSMD14	ENSG00000115233	4675	0.00019811	0.0108942	0.0126207	0.693737	0.28255	eqtlgen_blood_EUR	European	34475573
RBMS1	ENSG00000153250	N/a						eqtlgen_blood_EUR	European	34475573
TANK	ENSG00000136560	N/a						eqtlgen_blood_EUR	European	34475573
TBR1	ENSG00000136535	N/a						eqtlgen_blood_EUR	European	34475573
PSMD14	ENSG00000115233	4388	0.00226057	0.692453	0.000806919	0.247116	0.0573631	mesa_his	Hispanic/Latin American	35202437
RBMS1	ENSG00000153250	3631	1.19132e-05	0.00170507	0.0069251	0.991152	0.000205984	mesa_his	Hispanic/Latin American	35202437
TANK	ENSG00000136560	4374	0.00219706	0.673009	0.000862008	0.263993	0.0599391	mesa_his	Hispanic/Latin American	35202437
TANK	ENSG00000136560	N/A						afr_pqtl_blood	African	35501419
DPP4	ENSG00000197635	N/A						afr_pqtl_blood	African	35501419
GCG	ENSG00000115263	N/A						afr_pqtl_blood	African	35501419
TANK	ENSG00000136560	N/A						eur_pqtl_blood	European	35501419
DPP4	ENSG00000197635	N/A						eur_pqtl_blood	European	35501419
GCG	ENSG00000115263	N/A						eur_pqtl_blood	European	35501419
GCG	ENSG00000115263	17 (Not enough SNPs)	0.997332	0.000484524	0.00212815	9.79224e-07	5.46746e-05	his_pqtl_blood	Hispanic/Latin American	35202437
PP= posterior probability; QTLdataset= shortname of the study; nsnps= number of SNPs; Ensembl= Ensembl ID of the gene; Gene= Symbol of the Gene; PMID= PubMed reference number
H0: no association with either trait in the region
H1: association with trait 1 only
H2: association with trait 2 only
H3: both traits are associated, but have different single causal variants
H4: both traits are associated and share the same single causal variant
The colocalization analysis was performed to obtain shared causal loci posterior probability of H3/H4 hypothesis (i.e. both traits -depression and tissue specific QTLs are associated and share H3 - two linked variants, or H4 - a single causal variant). The table shows the probability (H0-H4) for gene (e) or protein (p) expression from blood and brain tissues from different QTL studies (see PMID c…

## Sheet: ST4. EUR loci in muti ancestry
Supplementary Table 4. 196* loci identified in European ancestry analysis and their results in our multi ancestry meta-analysis.
										Multi ancestry meta-analysis
					European meta-analysis					Broad MD				Clinical MD
SNP	CHR	BP	EA	NEA	EAF	BETA	SE	P value	Source study	EAF	BETA	SE	P value	EAF	BETA	SE	P value
rs301799	1	8489302	T	C	0.5694	-0.0258	0.0035	3.67e-14	AGDS	0.5894	-0.0252	0.0031	7.957e-16	0.6031	-0.0256	0.0063	4.491e-05
rs2089358	1	37194103	T	C	0.7002	-0.026	0.0038	4.37e-12	AGDS	0.635	-0.0249	0.0034	3.966e-13	0.5579	-0.0207	0.007	0.003156
rs1466887	1	37709328	T	C	0.5511	-0.019	0.0035	4.17e-08	AGDS	0.5502	-0.018	0.0031	8.743e-09	0.5171	-0.0148	0.0064	0.02053
rs7534271	1	47693981	C	G	0.4051	0.0169	0.0035	3.42e-08	MVP	0.4398	0.0153	0.0033	4.347e-06	0.5082	0.0099	0.0069	0.1517
rs17105472	1	49528403	A	C	0.0978	-0.0359	0.0058	4.27e-10	MVP	0.1264	-0.0366	0.005	4.07e-13	0.137	-0.0504	0.0112	6.859e-06
rs11579246	1	50559162	A	G	0.907	0.0394	0.0059	3.29e-11	AGDS	0.8674	0.0411	0.005	3.793e-16	0.8592	0.0554	0.0115	1.337e-06
rs1890946	1	52342427	T	C	0.4671	-0.0232	0.0034	1.4e-11	AGDS	0.4698	-0.022	0.0031	2.036e-12	0.5121	-0.0177	0.0064	0.005311
rs2568960	1	72812249	A	G	0.3843	-0.0377	0.0035	1.3e-27	AGDS	0.3749	-0.0337	0.0031	4.678e-27	0.3885	-0.0322	0.0063	2.869e-07
rs12136984	1	73725998	T	G	0.5042	-0.0291	0.0035	7.16e-17	AGDS	0.5307	-0.0272	0.003	2.612e-19	0.5744	-0.0324	0.0064	4.388e-07
rs113188507	1	80809636	A	G	0.2845	0.0221	0.0038	1.05e-08	AGDS	0.2749	0.0205	0.0034	2.309e-09	0.2654	0.0191	0.007	0.006153
rs10913112	1	175913828	T	C	0.3751	-0.0253	0.0036	4.27e-13	AGDS	0.3664	-0.0221	0.0034	1.189e-10	0.3403	-0.0204	0.0076	0.006844
rs72724890	1	177405246	C	G	0.0873	0.0411	0.0061	2.3e-11	AGDS	0.0921	0.0337	0.0051	5.849e-11	0.0958	0.0224	0.0102	0.02857
rs169235	1	181740924	A	G	0.7525	-0.022	0.004	2.15e-08	AGDS	0.7467	-0.0219	0.0035	5.644e-10	0.7318	-0.0268	0.0071	0.0001652
rs16841842	1	197611682	A	C	0.2158	-0.0297	0.0042	1.03e-13	MVP	0.2075	-0.0239	0.0037	1.548e-10	0.1976	-0.01	0.0081	0.2164
rs2062479	1	197868281	C	G	0.5283	0.0117	0.0036	3e-08	MVP	0.5181	0.0082	0.0031	0.008767	0.4702	-0.0066	0.0071	0.3554
rs4846898	1	230252218	A	G	0.5983	-0.0167	0.0035	2.95e-08	MVP	0.5892	-0.0161	0.0032	6.185e-07	0.5717	-0.0166	0.0061	0.006529
rs1463980	2	22567003	A	G	0.4931	-0.0224	0.0034	2.37e-11	AGDS	0.462	-0.0205	0.0032	2.184e-10	0.4159	-0.0194	0.0068	0.004234
rs7589705	2	51095502	T	G	0.0525	0.037	0.0079	2.76e-08	MVP	0.0512	0.0345	0.0076	5.164e-06	0.0639	0.0103	0.0167	0.5378
rs4971586	2	52315585	A	T	0.4933	-0.0188	0.0035	3.38e-08	AGDS	0.506	-0.0144	0.003	1.973e-06	0.5259	-0.0192	0.0064	0.002519
rs1568452	2	58012833	T	C	0.3857	0.0257	0.0035	2.1e-13	AGDS	0.3704	0.0238	0.0031	2.797e-14	0.3382	0.0221	0.0065	0.0007181
rs4852252	2	71539301	T	C	0.4317	-0.0185	0.0035	2.85e-08	AGDS	0.4713	-0.017	0.003	1.966e-08	0.5266	-0.0156	0.0063	0.01378
rs7586028	2	86819409	T	C	0.845	-0.0276	0.0047	8.52e-09	AGDS	0.8135	-0.0236	0.0041	1.173e-08	0.7524	-0.0236	0.0079	0.002706
rs2582954	2	104452335	T	C	0.4018	-0.0191	0.0035	1.84e-08	AGDS	0.424	-0.0151	0.0031	1.389e-06	0.4212	-0.0107	0.0066	0.1038
rs1437336	2	142491507	T	G	0.8991	-0.0212	0.0057	2.25e-08	MVP	0.8377	-0.0191	0.0045	2.603e-05	0.7522	-0.0144	0.0081	0.07688
rs1226412	2	157111313	T	C	0.7919	0.0266	0.0042	4.56e-10	AGDS	0.7609	0.0215	0.0036	3.264e-09	0.7126	0.0202	0.0069	0.003549
rs1267042	2	162095003	T	C	0.694	0.0201	0.0038	7.31e-09	MVP	0.7005	0.0171	0.0033	2.828e-07	0.7149	0.0167	0.0071	0.01844
rs11686891	2	175239917	A	T	0.4391	-0.0155	0.0035	4.92e-13	MVP	0.4457	-0.0169	0.0031	6.595e-08	0.4987	-0.0288	0.0068	2.508e-05
rs11681373	2	185785791	A	G	0.6058	0.0158	0.0035	1.65e-08	MVP	0.6105	0.0131	0.0031	2.824e-05	0.6304	0.0189	0.0068	0.005462
rs788022	2	198280586	T	C	0.3262	0.0203	0.0037	1.26e-08	AGDS	0.3308	0.0189	0.0033	1.387e-08	0.3311	0.0187	0.0075	0.013
rs62188629	2	208044470	A	G	0.3141	0.0244	0.0037	6.46e-11	AGDS	0.291	0.0222	0.0034	9.811e-11	0.267	0.0348	0.0073	1.945e-06
rs72931605	2	212693775	T	C	0.847	-0.025	0.0048	4.56e-08	AGDS	0.8539	-0.0226	0.0046	1.126e-06	0.8583	-0.0159	0.0106	0.134
rs2592105	2	233645968	C	G	0.6476	-0.0147	0.0036	4.51e-08	MVP	0.6607	-0.0153	0.0032	2.162e-06	0.672	-0.0137	0.007	0.05059
rs13319803	3	44635461	A	G	0.3905	-0.0184	0.0035	4.17e-13	MVP	0.4043	-0.0182	0.0031	5.977e-09	0.3912	-0.0134	0.0064	0.03626
rs13058822	3	44731730	A	G	0.312	0.0228	0.0037	8.16e-10	AGDS	0.3107	0.0195	0.0033	4.765e-09	0.3241	0.0122	0.0068	0.0736
rs9831648	3	49214303	T	G	0.7725	-0.0246	0.0041	4.24e-09	AGDS	0.7623	-0.025	0.0036	5.94e-12	0.7311	-0.0351	0.0073	1.481e-06
rs7624336	3	53244151	T	G	0.2089	0.0233	0.0042	2.4e-08	AGDS	0.1958	0.0207	0.0039	1.446e-07	0.1723	0.0074	0.0087	0.3956
rs843812	3	61255413	A	G	0.41	0.0231	0.0035	3.56e-11	AGDS	0.4492	0.0208	0.0033	4.224e-10	0.521	0.021	0.0069	0.002202
rs9825208	3	101274807	T	G	0.4462	-0.0195	0.0035	2.68e-08	AGDS	0.4499	-0.0157	0.003	2.153e-07	0.4241	-0.0145	0.0063	0.02074
rs6783233	3	117509984	T	C	0.2836	0.0217	0.0038	1.04e-08	AGDS	0.2701	0.0201	0.0035	1.267e-08	0.2587	0.021	0.0073	0.004008
rs827095	3	157984210	A	T	0.5791	-0.0264	0.0035	1.32e-14	AGDS	0.5522	-0.0209	0.003	5.088e-12	0.5243	-0.0197	0.0063	0.001879
rs827120	3	158039605	A	G	0.5743	0.0249	0.0035	8.21e-13	MVP	0.5877	0.0195	0.003	1.189e-10	0.5948	0.0132	0.0061	0.0306
rs12635614	3	173113041	A	G	0.5148	0.0175	0.0034	1.32e-10	MVP	0.5306	0.015	0.003	7.256e-07	0.5487	0.0059	0.0061	0.3299
rs3905238	4	3078937	A	G	0.5861	0.0199	0.0035	8.13e-09	AGDS	0.5711	0.0178	0.003	4.123e-09	0.5459	0.0111	0.0063	0.07541
rs34937911	4	42110353	T	C	0.8838	0.0338	0.0054	1.13e-09	AGDS	0.8886	0.0297	0.0049	1.902e-09	0.8929	0.0385	0.0103	0.0001897
rs2867610	4	80210167	A	T	0.5421	-0.0182	0.0035	1.13e-08	AGDS	0.5462	-0.0166	0.0031	1.121e-07	0.5866	-0.0148	0.0069	0.03087
rs10026036	4	91091770	A	C	0.6001	0.0154	0.0035	4.44e-09	MVP	0.6209	0.015	0.0031	1.63e-06	0.6546	0.0166	0.0066	0.01205
rs45534736	4	123388893	C	G	0.9466	0.0434	0.0077	3.16e-10	MVP	0.9485	0.0395	0.0075	1.229e-07	0.9486	0.0283	0.0178	0.1106
rs35553410	4	131237381	T	C	0.7459	-0.0231	0.0039	9.76e-10	AGDS	0.7558	-0.0208	0.0035	3.894e-09	0.7747	-0.0098	0.0077	0.2007
rs6536630	4	140919035	A	T	0.5574	-0.0153	0.0035	1.41e-09	MVP	0.5153	-0.0111	0.0032	0.000588	0.4473	-0.005	0.0068	0.4567
rs17611770	4	176851045	A	T	0.7956	-0.0238	0.0043	1.94e-08	AGDS	0.8034	-0.0166	0.0038	1.501e-05	0.804	-0.0168	0.0077	0.02919
rs6553965	4	177383115	A	G	0.665	-0.021	0.0036	5.56e-09	AGDS	0.6616	-0.0145	0.0032	7.125e-06	0.645	-0.0056	0.0065	0.387
rs12517438	5	30842054	T	G	0.4608	-0.0176	0.0034	1.3e-09	MVP	0.501	-0.0184	0.0032	1.215e-08	0.5602	-0.0159	0.0065	0.01549
rs3906401	5	61480775	A	G	0.4829	-0.0201	0.0034	4.4e-09	AGDS	0.4743	-0.0145	0.003	1.674e-06	0.4408	-0.0085	0.0064	0.1848
rs3099439	5	87545318	T	C	0.5288	-0.0283	0.0035	2.34e-16	AGDS	0.5121	-0.0244	0.003	7.684e-16	0.4658	-0.021	0.0065	0.001281
rs13163336	5	87943710	A	C	0.1605	0.0347	0.0047	5.83e-13	AGDS	0.2258	0.0315	0.0038	2.142e-16	0.2706	0.0247	0.0072	0.0006394
rs10061069	5	93071630	C	G	0.2207	-0.0263	0.0041	1.55e-10	AGDS	0.2465	-0.0244	0.0036	1.869e-11	0.2992	-0.0153	0.0071	0.03174
rs55649128	5	103743732	T	C	0.3737	0.0262	0.0035	3.34e-15	MVP	0.3619	0.0227	0.0031	3.994e-13	0.3482	0.0298	0.0067	8.076e-06
rs30266	5	103972357	A	G	0.3304	0.031	0.0037	2.06e-17	AGDS	0.3137	0.0303	0.0035	9.64e-18	0.292	0.0451	0.0075	1.439e-09
rs2408225	5	124262051	T	C	0.5532	0.0198	0.0035	1.13e-08	AGDS	0.5603	0.0182	0.003	1.84e-09	0.5885	0.0218	0.0062	0.0004489
rs3756335	5	140213510	A	T	0.4703	-0.0189	0.0035	1.26e-08	AGDS	0.4795	-0.018	0.003	2.76e-09	0.5029	-0.0091	0.0064	0.156
rs11135349	5	164523472	A	C	0.4701	-0.0281	0.0034	5.5e-17	AGDS	0.4381	-0.0241	0.003	1.72e-15	0.4035	-0.0221	0.0063	0.0004441
rs12188010	5	166996466	A	T	0.3731	0.0209	0.0036	2.6e-09	AGDS	0.4134	0.0178	0.0031	1.274e-08	0.4849	0.0282	0.0066	1.778e-05
rs4980365	6	17028673	T	G	0.2557	-0.0215	0.004	1.77e-08	MVP	0.2535	-0.0172	0.0035	1.119e-06	0.2362	-0.0102	0.0076	0.1806
rs13204572	6	26189356	C	G	0.0885	-0.0395	0.0061	7.67e-12	MVP	0.0835	-0.0393	0.0059	1.893e-11	0.0759	-0.0312	0.0129	0.01564
rs12525684	6	26483910	A	C	0.5098	-0.0211	0.0034	1.43e-10	MVP	0.5133	-0.0169	0.003	2.379e-08	0.5493	-0.0182	0.0065	0.005223
rs17737641	6	27174557	A	G	0.9673	-0.065	0.0096	2.49e-12	MVP	0.9685	-0.0632	0.0091	3.448e-12	0.9685	-0.0829	0.021	7.58e-05
rs72839477	6	27327000	T	C	0.0953	-0.0465	0.0059	1.87e-16	MVP	0.0905	-0.0475	0.0058	1.49e-16	0.0846	-0.0412	0.0131	0.001639
rs150027890	6	28276584	A	G	0.0437	0.0502	0.0084	4.75e-09	MVP	0.0422	0.0515	0.008	1.05e-10	0.045	0.0588	0.0178	0.0009266
rs67981811	6	28354835	C	G	0.9007	0.0503	0.0058	1.99e-20	MVP	0.9062	0.0492	0.0056	7.73e-19	0.9132	0.0457	0.0125	0.0002672
rs148466862	6	29317177	T	C	0.0435	0.0621	0.0085	4.94e-12	MVP	0.0426	0.0595	0.0079	4.074e-14	0.0458	0.0615	0.0169	0.0002802
rs118109745	6	33345582	A	G	0.985	-0.0709	0.0154	6.76e-10	MVP	0.9839	-0.0686	0.0146	2.761e-06	0.9877	-0.057	0.0637	0.3708
rs422907	6	33558658	A	G	0.6478	-0.0175	0.0036	1.06e-08	MVP	0.6478	-0.0158	0.0031	4.412e-07	0.6269	-0.0212	0.0065	0.001014
rs9360160	6	66562181	T	C	0.6149	0.0228	0.0035	1.35e-10	AGDS	0.6277	0.0183	0.0031	4.934e-09	0.6597	0.0103	0.0067	0.1203
rs1414592	6	76249698	C	G	0.4761	-0.0184	0.0035	2.04e-08	MVP	0.4983	-0.014	0.003	3.762e-06	0.4967	-0.0079	0.0065	0.2225
rs7758630	6	101387304	A	T	0.4048	-0.0222	0.0035	3.03e-10	AGDS	0.3799	-0.0181	0.0031	7.232e-09	0.3349	-0.0108	0.0069	0.1165
rs1933802	6	105365891	C	G	0.4534	-0.022	0.0035	1.79e-11	AGDS	0.4603	-0.0191	0.0031	1.028e-09	0.5108	-0.0097	0.0066	0.1421
rs728017	6	124292594	A	G	0.3865	-0.0171	0.0035	5.87e-10	MVP	0.3684	-0.0149	0.0032	3.954e-06	0.3568	-0.0112	0.0067	0.09441
rs55650481	6	130582515	T	C	0.1127	-0.0268	0.0056	4.05e-08	MVP	0.1261	-0.0172	0.0047	0.0002876	0.1484	-0.0086	0.0094	0.3621
rs2876520	6	142996618	C	G	0.5266	-0.0231	0.0035	9.74e-12	AGDS	0.5287	-0.0205	0.0031	5.656e-11	0.4933	-0.0185	0.0069	0.007445
rs1589738	6	147967761	A	G	0.3696	0.0202	0.0035	7.49e-09	AGDS	0.4035	0.0186	0.0031	2.76e-09	0.4554	0.0107	0.0063	0.0881
rs9479138	6	152215199	T	G	0.351	0.0208	0.0036	9.06e-09	AGDS	0.4088	0.0199	0.0033	2.297e-09	0.479	0.0208	0.0066	0.001519
rs9364756	6	165118224	A	T	0.2825	0.0223	0.0038	5.41e-09	AGDS	0.2886	0.0218	0.0033	5.918e-11	0.2779	0.0289	0.0071	4.48e-05
rs2322702	6	165178877	A	G	0.4474	-0.0193	0.0035	8.05e-10	MVP	0.4199	-0.0172	0.0031	3.846e-08	0.3843	-0.0184	0.0065	0.004804
rs11772627	7	2109821	C	G	0.1931	-0.0282	0.0044	2.45e-16	MVP	0.1866	-0.0261	0.0039	3.329e-11	0.1839	-0.033	0.0084	9.226e-05
rs2043539	7	12253880	A	G	0.4181	0.0283	0.0035	3.06e-16	AGDS	0.4609	0.0244	0.003	7.684e-16	0.5089	0.0217	0.0061	0.0004113
rs61127279	7	32829444	A	G	0.6282	0.0188	0.0037	8.95e-10	MVP	0.6439	0.0169	0.0033	3.885e-07	0.6629	0.0029	0.0075	0.6961
rs57389877	7	68412422	A	G	0.4405	0.0175	0.0035	2.05e-08	MVP	0.4136	0.0185	0.0031	3.353e-09	0.3712	0.0247	0.0064	0.0001091
rs2247523	7	82454404	C	G	0.5313	-0.0211	0.0035	1.18e-09	AGDS	0.5305	-0.018	0.0031	8.743e-09	0.5633	-0.0259	0.0068	0.0001325
rs16887442	7	82936909	T	C	0.4344	0.0209	0.0035	1.36e-09	AGDS	0.4682	0.0163	0.0031	1.887e-07	0.5154	0.0097	0.0067	0.1484
rs58104186	7	109099919	A	G	0.4691	0.0242	0.0035	2.57e-12	AGDS	0.4731	0.0228	0.0031	3.152e-13	0.4483	0.0242	0.0064	0.0001667
rs10261857	7	114959247	A	G	0.6198	-0.0204	0.0036	8.71e-09	AGDS	0.5924	-0.0203	0.003	2.015e-11	0.557	-0.0205	0.0062	0.0008739
rs7807677	7	117502574	T	C	0.5512	0.0224	0.0035	5.84e-11	AGDS	0.5437	0.0143	0.003	2.322e-06	0.566	0.0066	0.0061	0.2828
rs4728354	7	135051979	T	C	0.5538	-0.0164	0.0035	3.75e-08	MVP	0.547	-0.0155	0.003	3.063e-07	0.5168	-0.0155	0.0063	0.01419
rs67455183	8	10145925	T	G	0.8606	-0.0258	0.0049	2.08e-08	MVP	0.8473	-0.0203	0.0042	1.674e-06	0.8288	-0.0077	0.008	0.3353
rs10089552	8	10288480	T	C	0.1626	0.0261	0.0047	3.82e-08	AGDS	0.1525	0.0206	0.0042	1.174e-06	0.1467	0.01	0.0088	0.2566
rs34727251	8	14241596	A	G	0.2866	-0.0198	0.0038	2.24e-08	MVP	0.2682	-0.0209	0.0035	3.28e-09	0.2433	-0.0323	0.0079	4.372e-05
rs7017108	8	20772332	T	C	0.4263	0.0192	0.0035	2.48e-09	MVP	0.4413	0.0152	0.003	5.155e-07	0.4934	0.0215	0.0063	0.000637
rs1016165	8	31824555	T	C	0.5644	0.0194	0.0035	1.2e-08	AGDS	0.5907	0.0144	0.0032	8.236e-06	0.6278	0.0138	0.0072	0.05428
rs7837935	8	65562019	T	G	0.1523	-0.0289	0.0048	1.64e-09	AGDS	0.1768	-0.0233	0.0041	1.791e-08	0.1831	-0.0152	0.0084	0.07177
rs6472981	8	77592275	T	C	0.8636	-0.0296	0.0052	1.75e-08	AGDS	0.7718	-0.0226	0.0042	9.721e-08	0.6712	-0.0137	0.0081	0.09077
rs4478545	8	94672542	A	G	0.2842	-0.0207	0.0038	3.79e-08	AGDS	0.2656	-0.0189	0.0035	8.76e-08	0.2529	-0.0227	0.0078	0.003609
rs6470670	8	129913448	T	C	0.2851	-0.0208	0.0038	4.35e-08	AGDS	0.2667	-0.0169	0.0035	1.714e-06	0.2513	-0.0129	0.0075	0.08521
rs1354115	9	2983774	A	C	0.6247	0.0213	0.0035	1.4e-09	AGDS	0.6489	0.0226	0.0032	2.595e-12	0.6847	0.0178	0.0069	0.01018
rs958538	9	11522951	T	C	0.7524	0.0288	0.004	3.36e-13	AGDS	0.7604	0.0226	0.0035	1.572e-10	0.7694	0.0265	0.0076	0.0004966
rs10810201	9	14654819	A	G	0.3953	0.0187	0.0035	4.38e-08	AGDS	0.3768	0.0177	0.0031	1.535e-08	0.3578	0.0187	0.0064	0.00353
rs263645	9	17016503	A	T	0.5437	0.0221	0.0035	2.18e-11	AGDS	0.5186	0.0192	0.003	2.274e-10	0.464	0.0092	0.0066	0.1675
rs12003380	9	17135434	C	G	0.4505	-0.0204	0.0035	3.96e-08	MVP	0.4717	-0.0186	0.0031	2.76e-09	0.4976	-0.0089	0.0068	0.1929
rs3793577	9	23737627	A	G	0.465	-0.0222	0.0035	8.46e-11	AGDS	0.475	-0.0201	0.003	3.161e-11	0.4846	-0.0164	0.0061	0.007226
rs10966790	9	25197675	A	C	0.8949	0.0328	0.0056	5.1e-09	AGDS	0.9	0.0331	0.0052	2.839e-10	0.9	0.0393	0.0119	0.0009064
rs34653192	9	31124452	C	G	0.3194	-0.0234	0.0038	2.57e-10	AGDS	0.3019	-0.0237	0.0035	1.951e-11	0.28	-0.0226	0.0078	0.003568
rs7030813	9	36999369	T	C	0.3744	0.0254	0.0036	5.1e-16	MVP	0.3698	0.0199	0.0032	7.183e-10	0.3582	0.0127	0.0066	0.05192
rs10973303	9	37344529	T	C	0.1528	0.033	0.0048	2.33e-13	MVP	0.1634	0.0277	0.0041	2.165e-11	0.1894	0.0261	0.0081	0.001338
rs7023933	9	96225478	A	T	0.8358	-0.0253	0.0046	2.39e-11	MVP	0.7751	-0.0164	0.0038	1.899e-05	0.6726	-0.0178	0.0072	0.01383
rs16909922	9	98265901	A	G	0.9037	-0.028	0.0059	1.39e-08	MVP	0.888	-0.0251	0.0049	3.86e-07	0.8545	-0.0339	0.0093	0.0002814
rs2149351	9	120501644	T	G	0.2395	0.023	0.004	7.17e-09	AGDS	0.2306	0.0207	0.0037	2.964e-08	0.2129	0.0178	0.008	0.02552
rs9775587	9	122662720	T	G	0.6029	0.0185	0.0035	5.54e-11	MVP	0.5951	0.0192	0.0031	8.407e-10	0.6184	0.0274	0.0066	3.653e-05
rs2670139	9	126634255	T	C	0.7598	-0.0258	0.004	2.45e-10	AGDS	0.7276	-0.0219	0.0035	5.644e-10	0.6274	-0.0152	0.0073	0.03756
rs10987507	9	129627960	A	G	0.7226	-0.0195	0.0039	3.1e-08	MVP	0.6933	-0.0185	0.0033	2.777e-08	0.6493	-0.0262	0.0068	0.000124
rs3088142	10	76854564	T	C	0.4132	0.0169	0.0035	1.36e-10	MVP	0.4573	0.0131	0.0032	4.983e-05	0.5157	0.0036	0.0063	0.5741
rs61691222	10	104420754	T	C	0.238	0.019	0.004	2.95e-09	MVP	0.2212	0.0182	0.0036	5.459e-07	0.1993	0.021	0.0077	0.006614
rs17186548	10	106550944	A	G	0.2066	-0.0294	0.0043	3.86e-12	MVP	0.1936	-0.0274	0.0039	3.366e-12	0.1846	-0.0341	0.0086	7.292e-05
rs1021363	10	106610839	A	G	0.3556	0.0308	0.0036	1.56e-17	AGDS	0.3337	0.0285	0.0032	1.095e-18	0.32	0.0208	0.007	0.003066
rs75122126	10	114961577	T	G	0.0206	0.061	0.0122	3.03e-09	MVP	0.0217	0.0576	0.011	1.639e-07	0.0234	0.0928	0.0252	0.0002374
rs111471551	11	380242	A	G	0.0816	-0.0318	0.0068	8.19e-10	MVP	0.0824	-0.0314	0.0063	5.213e-07	0.0679	-0.0145	0.0185	0.4326
rs1848393	11	30975626	A	G	0.5801	-0.0223	0.0035	4.23e-10	MVP	0.5324	-0.0193	0.0031	6.872e-10	0.4787	-0.0188	0.0064	0.003494
rs1806153	11	31850105	T	G	0.2268	0.0259	0.0042	3.08e-11	MVP	0.2975	0.0179	0.0037	1.637e-06	0.4047	0.0142	0.0071	0.04405
rs145678014	11	32927778	T	G	0.0435	-0.0463	0.0087	2.71e-10	MVP	0.042	-0.046	0.0085	5.756e-08	0.0428	-0.051	0.0197	0.009454
rs3980104	11	38833248	A	G	0.3998	-0.0131	0.0036	1.05e-08	MVP	0.4063	-0.0081	0.0031	0.009624	0.4344	0.0045	0.0063	0.4744
rs2509805	11	57650796	T	C	0.3221	0.0216	0.0037	6.73e-09	AGDS	0.2989	0.0209	0.0033	3.484e-10	0.2937	0.0217	0.007	0.001893
rs198457	11	61471678	T	C	0.1919	-0.03	0.0045	1.14e-11	AGDS	0.184	-0.0284	0.0043	5.974e-11	0.1603	-0.03	0.0108	0.005647
rs102275	11	61557803	T	C	0.6537	-0.0196	0.0036	1.44e-10	MVP	0.6156	-0.017	0.0032	1.409e-07	0.5531	-0.0186	0.0064	0.003377
rs58621819	11	65314830	A	T	0.7895	-0.0239	0.0042	3.44e-08	AGDS	0.7998	-0.0173	0.0038	6.449e-06	0.817	-0.0089	0.008	0.265
rs7117514	11	70544937	A	G	0.5407	-0.0192	0.0034	3.74e-08	AGDS	0.5751	-0.017	0.0031	5.515e-08	0.6141	-0.0174	0.0065	0.007561
rs7932640	11	88744425	T	C	0.4394	0.0282	0.0035	6.88e-17	AGDS	0.4281	0.0243	0.003	1.006e-15	0.4209	0.0061	0.0063	0.3323
rs61903989	11	113223577	T	G	0.0429	-0.0441	0.0088	6.24e-09	MVP	0.0416	-0.0445	0.0085	1.527e-07	0.0392	-0.0215	0.0207	0.2995
rs35023999	11	113266411	A	C	0.4912	0.0174	0.0034	2.16e-11	MVP	0.52	0.0163	0.0033	9.864e-07	0.582	0.0184	0.0069	0.007542
rs7934649	11	113372671	T	C	0.6328	0.0256	0.0036	5.66e-14	AGDS	0.6533	0.0249	0.0032	1.256e-14	0.69	0.023	0.0068	0.0007026
rs7940164	11	113451765	T	G	0.665	-0.0189	0.0037	4.53e-11	MVP	0.6755	-0.0165	0.0033	7.256e-07	0.6996	-0.0091	0.0074	0.2152
rs2187490	11	118713180	T	G	0.9102	-0.0333	0.006	3.18e-08	AGDS	0.9137	-0.0353	0.0058	8.437e-10	0.9195	-0.0329	0.0131	0.01175
rs57344483	11	127022560	A	G	0.9257	-0.0391	0.0066	2.9e-09	AGDS	0.8753	-0.0332	0.0051	1.115e-10	0.86	-0.0363	0.0101	0.0003101
rs78337797	12	23987925	T	G	0.8784	0.0301	0.0053	3.89e-08	AGDS	0.884	0.0311	0.0051	1.518e-09	0.8908	0.031	0.012	0.009562
rs2359997	12	52391833	T	C	0.2247	0.0224	0.0041	3.49e-08	AGDS	0.2407	0.0192	0.0037	2.721e-07	0.2492	0.0195	0.0073	0.007196
rs61935769	12	58294344	A	G	0.3786	-0.0165	0.0036	1.13e-08	MVP	0.3879	-0.0138	0.0033	3.418e-05	0.369	-0.0115	0.007	0.1005
rs41466449	12	84474552	T	C	0.7478	-0.0262	0.004	4.64e-11	AGDS	0.7636	-0.025	0.0035	1.466e-12	0.7889	-0.0127	0.0077	0.09953
rs10774600	12	110741356	T	C	0.1663	-0.0276	0.0047	3.09e-09	AGDS	0.1642	-0.0271	0.0047	1.108e-08	0.1694	-0.0393	0.0108	0.0002613
rs146791497	12	121064031	T	C	0.9505	0.0487	0.0081	1.64e-08	MVP	0.9495	0.0451	0.0077	4.101e-09	0.9415	0.0468	0.0171	0.006077
rs904628	12	121342084	A	G	0.478	0.022	0.0035	1.24e-10	AGDS	0.4632	0.0219	0.0031	2.558e-12	0.4098	0.0262	0.0065	6.124e-05
rs1409379	13	31907741	T	C	0.7642	0.0256	0.004	2.47e-10	AGDS	0.7082	0.0226	0.0034	4.506e-11	0.6441	0.0172	0.0066	0.009645
rs1343605	13	53647048	A	C	0.3844	0.0325	0.0035	4.49e-20	AGDS	0.3749	0.027	0.0031	6.124e-18	0.3672	0.0263	0.0064	3.425e-05
rs9592461	13	66941792	A	G	0.488	0.0221	0.0034	1.22e-10	AGDS	0.5138	0.0173	0.003	1.103e-08	0.524	0.0047	0.0062	0.4425
rs9545360	13	80826373	A	C	0.1809	-0.0266	0.0045	6.82e-09	AGDS	0.1727	-0.027	0.0043	4.915e-10	0.1618	-0.024	0.0097	0.01373
rs4772087	13	99115041	T	C	0.3731	0.0227	0.0036	1.21e-10	AGDS	0.3582	0.0166	0.0032	2.745e-07	0.3293	0.0169	0.0069	0.0139
rs61990288	14	42074726	A	G	0.5079	-0.0261	0.0034	2.96e-14	AGDS	0.4745	-0.027	0.0031	6.124e-18	0.4134	-0.0472	0.0066	9.335e-13
rs2274794	14	57283934	T	C	0.3314	-0.0197	0.0037	4.59e-08	AGDS	0.329	-0.0173	0.0032	8.465e-08	0.3023	-0.021	0.0067	0.001789
rs1956373	14	60141822	T	G	0.7439	-0.0237	0.0039	1.89e-09	AGDS	0.7126	-0.0187	0.0033	1.966e-08	0.6879	-0.0244	0.0066	0.0002031
rs1152578	14	64697037	T	C	0.4358	-0.0218	0.0035	4.2e-10	AGDS	0.4143	-0.018	0.0031	8.743e-09	0.3838	-0.0208	0.0066	0.00163
rs1045430	14	75130235	T	G	0.4793	-0.0258	0.0034	4.8e-14	AGDS	0.5032	-0.0214	0.0031	7.906e-12	0.5492	-0.0229	0.0067	0.0005947
rs10149470	14	104017953	A	G	0.4861	-0.0282	0.0035	2.34e-16	AGDS	0.4834	-0.0241	0.003	1.72e-15	0.4673	-0.0277	0.0064	1.395e-05
rs779	15	29856238	A	G	0.8804	-0.0287	0.0054	1.44e-08	MVP	0.886	-0.0241	0.0048	6.524e-07	0.8934	-0.0398	0.0107	0.0002051
rs12102100	15	37587461	A	G	0.3941	0.0231	0.0035	5.04e-11	MVP	0.4402	0.0184	0.003	1.222e-09	0.4809	0.0169	0.0062	0.006356
rs8037355	15	37643831	T	C	0.5546	-0.0228	0.0035	2.5e-11	AGDS	0.5307	-0.0173	0.003	1.103e-08	0.5111	-0.0102	0.0061	0.09496
rs56059718	15	38836777	A	C	0.1918	0.0213	0.0044	9.15e-10	MVP	0.1853	0.0217	0.0039	3.521e-08	0.1659	0.0263	0.0086	0.002178
rs34488670	15	47684936	T	C	0.7882	-0.0259	0.0042	9.38e-10	AGDS	0.7856	-0.0228	0.0037	1.022e-09	0.7734	-0.0301	0.0075	5.341e-05
rs74927570	15	63802297	T	G	0.818	-0.0222	0.0045	3.25e-09	MVP	0.8257	-0.0209	0.0042	8.19e-07	0.832	-0.0172	0.0094	0.06745
rs2060337	15	70615407	T	G	0.4782	0.0172	0.0035	3.05e-08	MVP	0.501	0.017	0.0031	5.515e-08	0.5474	0.0157	0.0067	0.01918
rs1038093	15	74012409	T	C	0.617	0.0169	0.0036	1.37e-09	MVP	0.6126	0.0166	0.0031	1.121e-07	0.6249	0.0064	0.0067	0.3387
rs28541419	15	88945878	C	G	0.7698	0.0231	0.0041	3.38e-08	AGDS	0.7728	0.0199	0.0038	2.114e-07	0.7663	0.0206	0.0078	0.008407
rs4702	15	91426560	A	G	0.5527	-0.0157	0.0035	5.82e-10	MVP	0.5677	-0.0173	0.0032	8.465e-08	0.6218	-0.0262	0.0078	0.0007571
rs7193263	16	6315880	A	G	0.6675	-0.0264	0.0037	2.85e-12	AGDS	0.6349	-0.023	0.0032	1.064e-12	0.5562	-0.0255	0.0068	0.0001847
rs9925434	16	7666407	A	C	0.6164	0.0241	0.0035	9.44e-12	AGDS	0.6036	0.0224	0.0031	8.075e-13	0.5533	0.0206	0.0063	0.001163
rs7200826	16	13066833	T	C	0.2556	0.0286	0.0039	2.47e-13	AGDS	0.2391	0.0249	0.0036	7.203e-12	0.2257	0.0328	0.0081	4.704e-05
rs56887639	16	13755530	A	G	0.7266	-0.0282	0.0039	1.1e-13	AGDS	0.7241	-0.0233	0.0033	2.63e-12	0.7063	-0.0156	0.0068	0.02049
rs12923444	16	21639710	A	C	0.5626	-0.0221	0.0035	1.48e-10	AGDS	0.5865	-0.0215	0.0032	2.786e-11	0.6322	-0.024	0.0071	0.0007496
rs4785307	16	49494029	A	G	0.4268	0.0169	0.0035	3.76e-08	MVP	0.4101	0.0147	0.0031	2.619e-06	0.386	0.0224	0.0066	0.0006896
rs11643192	16	72214276	A	C	0.3982	0.0202	0.0035	7.02e-09	AGDS	0.4073	0.0153	0.003	4.339e-07	0.4417	0.0107	0.0062	0.08311
rs11644513	16	82868852	T	C	0.3349	-0.0171	0.0036	3.6e-08	MVP	0.3485	-0.0171	0.0033	2.828e-07	0.33	-0.009	0.007	0.1988
rs2585399	17	8054759	A	G	0.5983	0.0168	0.0035	3.53e-08	MVP	0.5621	0.015	0.0031	1.63e-06	0.5532	0.0086	0.0064	0.1789
rs75581564	17	27363750	A	G	0.117	0.0315	0.0053	5.1e-09	AGDS	0.1117	0.0293	0.0051	1.251e-08	0.1026	0.0408	0.012	0.0006535
rs387627	17	31541717	T	C	0.7184	0.0184	0.0038	2.31e-09	MVP	0.669	0.0165	0.0032	3.235e-07	0.6206	0.0193	0.0066	0.003292
rs34165207	18	31400153	A	G	0.4764	0.0176	0.0035	1.01e-10	MVP	0.5105	0.0146	0.0033	1.166e-05	0.5678	0.0084	0.0072	0.2443
rs12967855	18	35138245	A	G	0.3302	0.0266	0.0037	2.4e-13	AGDS	0.3741	0.026	0.0032	8.221e-16	0.4507	0.0276	0.0068	4.323e-05
rs4267411	18	39305256	T	C	0.1882	-0.0231	0.0044	1.04e-08	MVP	0.186	-0.021	0.0039	9.529e-08	0.1882	-0.0216	0.008	0.007287
rs7227069	18	50731802	A	G	0.4337	0.0239	0.0035	3.43e-12	AGDS	0.4103	0.0209	0.0031	2.383e-11	0.3907	0.0195	0.0064	0.002464
rs58243949	18	52509833	T	C	0.2307	-0.0254	0.0042	4.13e-12	MVP	0.2392	-0.0227	0.0037	1.208e-09	0.2344	-0.0307	0.0081	0.0001598
rs4128242	18	52747689	T	C	0.5942	0.0236	0.0035	2.94e-11	AGDS	0.5863	0.0189	0.003	4.306e-10	0.5988	0.0134	0.0061	0.02804
rs12967143	18	53099012	C	G	0.6977	-0.0332	0.0038	1.28e-18	AGDS	0.6383	-0.0248	0.0032	1.6e-14	0.5595	-0.0232	0.0066	0.0004752
rs1452787	18	53207207	A	G	0.7214	-0.024	0.0038	1.78e-12	MVP	0.7129	-0.0216	0.0033	8.83e-11	0.728	-0.0183	0.0071	0.01047
rs7241572	18	77580712	A	G	0.201	0.0278	0.0043	1.35e-10	AGDS	0.1925	0.0268	0.0039	9.821e-12	0.1817	0.0306	0.0092	0.0009032
rs33430	19	30939443	A	G	0.3738	-0.0204	0.0036	1.89e-08	AGDS	0.4187	-0.0163	0.0031	1.887e-07	0.4566	-0.0058	0.0063	0.3591
rs74974231	20	39987612	A	G	0.1794	0.0269	0.0045	9.17e-10	AGDS	0.1702	0.0231	0.0041	2.368e-08	0.1564	0.0171	0.009	0.05585
rs12624433	20	44680853	A	G	0.2587	0.0232	0.0039	2.49e-09	AGDS	0.2529	0.0191	0.0035	6.396e-08	0.2369	0.0176	0.0077	0.02146
rs6066242	20	45843856	A	G	0.6271	0.0161	0.0036	1.36e-10	MVP	0.6514	0.0175	0.0033	1.483e-07	0.6794	0.0277	0.0075	0.0002431
rs6012575	20	47598497	C	G	0.5901	0.0164	0.0035	1.2e-08	MVP	0.6007	0.014	0.0031	7.644e-06	0.6155	0.0099	0.0067	0.1395
rs372519	21	46574554	A	G	0.5318	0.0181	0.0035	2.64e-08	MVP	0.5202	0.0167	0.003	3.47e-08	0.5129	0.0218	0.0063	0.0005448
rs5758265	22	41617897	A	G	0.2849	0.0274	0.0038	3.55e-13	AGDS	0.3041	0.0235	0.0034	7.452e-12	0.332	0.0162	0.0065	0.01325
rs7511013	22	46447132	C	G	0.6719	0.0214	0.0038	2.11e-08	AGDS	0.6764	0.0214	0.0035	1.374e-09	0.6766	0.0286	0.0077	0.0001872
MD= Major depression; SNP= Single nucleotide polymorphism; CHR= Chromosome; BP= Base pair; EA= Effect allele; NEA= Non effect allele; EAF= Effect allele frequency; BETA= Regression coefficient; SE= Standard error of BETA
AGDS= Australian Genetics of Depression Study; MVP= Million Veteran Program
Two-sided association P values of z statistics from inverse-variance -weighted fixed-effect model meta-analysis are given.
*Only 196 out of the 206 loci had results in at least one of the ancestry/ethnic groups in our analysis.

## Sheet: ST5.Transferability analysis
Supplementary Table 5. Transferability of 206* loci previously identified in individuals of European ancestry to individuals of non-European ancestry.
						Broad MD																												Clinical MD
						African ancestry samples							East Asian ancestry samples							Hispanic/Latin American samples							South Asian ancestry samples							African ancestry samples							East Asian ancestry samples							South Asian ancestry samples
SNP	CHR	BP	EA	NEA	NVarCred	EAF	BETA	SE	P value	MaxPwr	Transferable	SNP_min_P	EAF	BETA	SE	P value	MaxPwr	Transferable	SNP_min_P	EAF	BETA	SE	P value	MaxPwr	Transferable	SNP_min_P	EAF	BETA	SE	P value	MaxPwr	Transferable	SNP_min_P	EAF	BETA	SE	P value	MaxPwr	Transferable	SNP_min_P	EAF	BETA	SE	P value	MaxPwr	Transferable	SNP_min_P	EAF	BETA
rs301799	1	8489302	T	C	8	0.6689	-0.0139	0.0102	0.1723	0.883706	No		0.8332	-0.028	0.0156	0.07149	0.504765	underpowered		0.5968	-0.0391	0.0106	0.0002313	0.77358	Yes	rs301806	0.4847	0.0262	0.0249	0.2941	0.206407	underpowered		0.6736	-0.0194	0.0119	0.1044	0.69722	underpowered		0.8333	-0.0533	0.0344	0.1213	0.16517	underpowered		0.4862	0.0261
rs2089358	1	37194103	T	C	23	0.2139	-0.0093	0.013	0.4755	0.838701	Yes	rs218989	0.3597	-0.0267	0.0124	0.03085	0.719556	Yes	rs514130	0.5484	-0.0405	0.0235	0.08537	0.779369	underpowered		0.5163	-0.0112	0.0259	0.6663	0.207726	underpowered		0.1947	-0.0175	0.0156	0.2623	0.63031	Yes	rs4653213	0.3711	-0.0617	0.0272	0.02309	0.24516	Yes	rs514130	0.5147	-0.0119
rs1466887	1	37709328	T	C	1	0.3852	-0.0191	0.0103	0.0632	0.619817	underpowered		0.8898	-0.0247	0.0188	0.1893	0.227947	underpowered		0.6118	-0.0034	0.0109	0.7555	0.497539	underpowered		0.5561	-0.0152	0.0263	0.5643	0.131862	underpowered		0.3777	-0.0141	0.0121	0.2441	0.42567	underpowered		0.886	-0.0211	0.0409	0.6064	0.09355	underpowered		0.5571	-0.0164
rs7534271	1	47693981	C	G	37	0.6861	0.0032	0.0108	0.7673	0.509501	underpowered		0.969	-0.0024	0.043	0.9558	0.115903	underpowered		0.5479	0.0342	0.0255	0.1806	0.429684	Yes	rs741959	0.5733	-0.0207	0.0253	0.4118	0.114307	underpowered		0.6932	-0.0055	0.0128	0.667	0.34151	underpowered		0.9552	0.0312	0.0657	0.6348	0.06883	underpowered		0.5745	-0.0108
rs17105472	1	49528403	A	C	6	0.0318	-0.0468	0.0492	0.3417	0.918014	No		0.2862	-0.0384	0.013	0.003071	0.911274	Yes	rs2764699	0.1017	-0.0372	0.0174	0.03283	0.662304	Yes	rs589436	0.1477	-0.032	0.0357	0.3705	0.220935	underpowered		0.0237	-0.0345	0.1071	0.7476	0.75349	underpowered		0.2987	-0.0346	0.0281	0.2187	0.38368	underpowered		0.1482	-0.0178
rs11579246	1	50559162	A	G	1	0.9559	0.062	0.043	0.1489	0.508667	underpowered		0.674	0.0436	0.0123	0.000397	0.964208	Yes	rs11579246	0.8967	0.0424	0.0177	0.01679	0.71571	Yes	rs11579246	0.8879	0.0613	0.0418	0.1426	0.194057	underpowered		0.9629	-0.0343	0.0885	0.6984	0.29938	underpowered		0.6572	0.0335	0.0272	0.2184	0.47144	underpowered		0.8878	0.0542
rs1890946	1	52342427	T	C	13	0.6323	-0.0184	0.0104	0.07593	0.782386	Yes	rs11205897	0.0644	-0.0317	0.024	0.1875	0.371311	underpowered		0.3925	-0.018	0.0107	0.0931	0.666797	underpowered		0.5172	0.015	0.025	0.5471	0.174856	underpowered		0.6379	-0.0106	0.0123	0.3883	0.57354	underpowered		0.0657	-0.033	0.0537	0.5384	0.13266	underpowered		0.5138	0.0172
rs2568960	1	72812249	A	G	19	0.4151	-0.0124	0.0095	0.1929	0.996053	Yes	rs11209951	0.0792	-0.0373	0.0216	0.08394	0.550143	underpowered		0.3107	-0.0288	0.0109	0.008351	0.964698	Yes	rs11209948	0.343	0.0095	0.0259	0.7133	0.351312	underpowered		0.418	-0.0093	0.0111	0.4023	0.95221	No		0.0829	-0.0038	0.0466	0.9349	0.18363	underpowered		0.3424	0.0163
rs12136984	1	73725998	T	G	16	0.7332	-0.0106	0.0115	0.3567	0.883523	No		0.7576	-0.001	0.0132	0.9389	0.719051	underpowered		0.4463	-0.0474	0.0107	9.776e-06	0.862633	Yes	rs4074990	0.6066	0.0115	0.0253	0.6503	0.239445	underpowered		0.7415	-0.013	0.0137	0.3401	0.6884	underpowered		0.7652	-0.0314	0.026	0.2268	0.23811	underpowered		0.609	0.009
rs113188507	1	80809636	A	G	135	0.2655	0.0129	0.0109	0.2365	0.724664	underpowered		0.0677	0.0564	0.0244	0.02059	0.495453	underpowered		0.2326	0.004	0.0126	0.7513	0.506983	underpowered		0.2899	-0.0011	0.0284	0.968	0.14514	underpowered		0.2651	0.0163	0.0127	0.199	0.52032	underpowered		0.0759	0.0348	0.0413	0.399	0.16309	underpowered		0.2891	-0.0031
rs10913112	1	175913828	T	C	13	0.1177	0.0214	0.0185	0.2468	0.767491	underpowered		0.3832	-0.0014	0.0134	0.9141	0.707321	underpowered		0.3442	-0.0333	0.025	0.1836	0.720892	underpowered						0.179838	underpowered		0.105	0.012	0.023	0.6018	0.55821	underpowered		0.3536	0.0108	0.027	0.6883	0.2311	underpowered
rs72724890	1	177405246	C	G	27	0.0962	0.0099	0.0162	0.5422	0.997976	No		0.0819	0.0132	0.0211	0.5307	0.631404	underpowered		0.1162	0.0185	0.0159	0.2455	0.8723	No		0.1513	0.0648	0.035	0.06379	0.262556	Yes	rs72710803	0.0966	0.0144	0.0186	0.4386	0.96816	underpowered		0.0791	-0.0228	0.0412	0.5806	0.20149	underpowered		0.1517	0.071
rs169235	1	181740924	A	G	18	0.7014	-0.0217	0.0112	0.05188	0.693687	Yes	rs199929	0.9418	-0.0417	0.0253	0.1001	0.182492	Yes	rs4652676	0.7189	-0.0193	0.0113	0.0882	0.550442	Yes	rs4652676	0.6708	-0.0127	0.0262	0.627	0.148669	underpowered		0.7002	-0.0237	0.0133	0.07458	0.49183	underpowered		0.947	-0.0643	0.0582	0.269	0.07882	underpowered		0.6711	-0.0012
rs16841842	1	197611682	A	C	9	0.0725	-0.0145	0.0192	0.4512	0.93331	No		0.2028	-0.0095	0.0139	0.4942	0.681677	underpowered		0.18	-0.005	0.0132	0.7053	0.715418	underpowered		0.2576	0.0629	0.0279	0.02411	0.210921	underpowered		0.0663	-0.0133	0.0234	0.5714	0.77746	underpowered		0.2179	-0.0348	0.0262	0.1837	0.28257	underpowered		0.2587	0.0619
rs2062479	1	197868281	C	G	10	0.2075	-0.0215	0.0131	0.09996	0.462098	underpowered		0.6684	-0.0021	0.0125	0.8645	0.279658	underpowered		0.5236	0.0115	0.0106	0.2788	0.362938	underpowered		0.5074	-0.0328	0.0256	0.2	0.1031	underpowered		0.1862	-0.0298	0.0158	0.05974	0.31002	underpowered		0.6603	0.0169	0.0271	0.5331	0.10651	underpowered		0.5053	-0.0413
rs4846898	1	230252218	A	G	50	0.5586	-0.0103	0.0108	0.3382	0.533402	underpowered		0.5439	-0.0114	0.0128	0.3723	0.399246	underpowered		0.5435	-0.0235	0.0227	0.3014	0.423062	Yes	rs11122316	0.4781	-0.0227	0.0255	0.3739	0.114382	underpowered		0.5591	-0.0087	0.0112	0.4373	0.36149	underpowered		0.5184	-0.0329	0.026	0.2059	0.13549	underpowered		0.4794	-0.0211
rs1463980	2	22567003	A	G	53	0.212	0.0018	0.0132	0.8888	0.776647	underpowered		0.12	-0.0233	0.0199	0.241	0.316848	underpowered		0.307	0.0159	0.0255	0.5337	0.635492	Yes	rs7596182	0.343	-0.0273	0.0294	0.3534	0.155197	underpowered		0.2017	0.0145	0.016	0.3661	0.57001	underpowered		0.113	0.0396	0.041	0.3346	0.13261	underpowered		0.3391	-0.0237
rs7589705	2	51095502	T	G	1	0.0182	-0.0234	0.0708	0.7408	0.227863	underpowered							underpowered		0.0397	0.0127	0.0274	0.6436	0.331784	underpowered							underpowered		0.0147	0.0339	0.1579	0.8299	0.13739	underpowered							underpowered
rs4971586	2	52315585	A	T	8	0.5794	0.009	0.0097	0.3546	0.623032	underpowered		0.6055	0.0058	0.0119	0.6264	0.464816	underpowered		0.4594	-0.0122	0.0102	0.2325	0.506751	underpowered		0.5012	-0.0375	0.0248	0.1304	0.131151	underpowered		0.5814	-0.0007	0.0114	0.949	0.43043	underpowered		0.6082	-0.0327	0.0262	0.2107	0.15266	underpowered		0.5004	-0.0433
rs1568452	2	58012833	T	C	2	0.1802	0.0097	0.0127	0.4485	0.677142	underpowered		0.3928	0.0266	0.0112	0.01773	0.724574	Yes	rs2717046	0.348	0.0181	0.0106	0.08828	0.733352	underpowered		0.3391	-0.0029	0.0254	0.9092	0.187859	underpowered		0.1725	-0.011	0.0152	0.4721	0.46351	underpowered		0.3874	0.0848	0.0224	0.00015	0.24388	Yes	rs2717046	0.339	-0.0023
rs4852252	2	71539301	T	C	27	0.7375	-0.008	0.0109	0.4669	0.532136	underpowered		0.6969	-0.0088	0.0127	0.4854	0.424602	underpowered		0.4292	-0.0204	0.0104	0.05022	0.504404	Yes	rs56408212	0.481	-0.0094	0.025	0.7064	0.131856	underpowered		0.7482	-0.007	0.0128	0.5828	0.35235	underpowered		0.6794	-0.0549	0.0279	0.04923	0.14403	underpowered		0.4836	-0.0101
rs7586028	2	86819409	T	C	32	0.6434	-0.0089	0.0102	0.3809	0.899454	No							underpowered		0.8621	-0.0123	0.0153	0.4223	0.521052	underpowered							underpowered		0.6384	-0.0092	0.0118	0.4352	0.72289	underpowered							underpowered
rs2582954	2	104452335	T	C	1	0.4328	0.0068	0.0103	0.5063	0.639898	underpowered		0.8909	0.0003	0.0222	0.9887	0.228255	underpowered		0.4847	-0.0038	0.0107	0.723	0.521597	underpowered		0.6058	-0.0234	0.0278	0.4004	0.129982	underpowered		0.4335	0.0024	0.0121	0.8454	0.44486	underpowered		0.859	0.0007	0.113	0.9948	0.10298	underpowered		0.605	-0.0191
rs1437336	2	142491507	T	G	4	0.631	-0.0142	0.0101	0.1598	0.707433	underpowered		0.8973	0.0087	0.0188	0.6425	0.258656	underpowered		0.8529	-0.0352	0.0146	0.0161	0.353809	Yes	rs1437336	0.7595	0.0037	0.0284	0.8965	0.125252	underpowered		0.6218	-0.0101	0.0117	0.3901	0.50725	underpowered		0.8921	0.0064	0.0354	0.8568	0.10185	underpowered		0.7597	0.0014
rs1226412	2	157111313	T	C	23	0.615	0.0065	0.01	0.5163	0.886982	No		0.7336	0.0163	0.013	0.2108	0.668286	underpowered		0.7655	0.0092	0.0122	0.4516	0.662009	underpowered		0.6543	0.0342	0.0279	0.2213	0.199342	underpowered		0.6087	0.0086	0.0116	0.4598	0.70464	underpowered		0.7367	-0.0019	0.0251	0.9405	0.21938	underpowered		0.6535	0.0346
rs1267042	2	162095003	T	C	4	0.7922	0.001	0.0128	0.9403	0.515085	underpowered		0.6448	0.0108	0.0126	0.392	0.49977	underpowered		0.7282	0.0099	0.0118	0.4023	0.470877	underpowered		0.7538	-0.0068	0.0304	0.8228	0.118571	underpowered		0.7972	0.005	0.0155	0.7467	0.34296	underpowered		0.6235	0.0063	0.027	0.8146	0.16598	underpowered		0.7526	-0.0096
rs11686891	2	175239917	A	T	4	0.7229	-0.035	0.0109	0.001366	0.405564	Yes	rs17255455	0.2195	-0.0005	0.0137	0.971	0.263287	underpowered		0.402	-0.0168	0.0108	0.1205	0.368581	underpowered		0.2574	-0.0489	0.0299	0.1022	0.0925832	underpowered		0.7341	-0.0433	0.0129	0.00077	0.26609	Yes	rs36078318	0.1996	-0.0251	0.0274	0.3593	0.0996	underpowered		0.2574	-0.0489
rs11681373	2	185785791	A	G	2	0.9039	-0.0102	0.0169	0.545	0.207283	underpowered		0.487	0.0115	0.0113	0.3107	0.362813	underpowered		0.6445	0.0023	0.0106	0.8285	0.358025	underpowered		0.637	-0.014	0.0254	0.5817	0.10247	underpowered		0.9174	-0.0029	0.0207	0.8906	0.13327	underpowered		0.5091	0.0673	0.0219	0.00212	0.12544	Yes	rs1344706	0.6362	-0.0157
rs788022	2	198280586	T	C	39	0.1806	-0.0131	0.0205	0.5214	0.672778	underpowered		0.4038	0.0035	0.0122	0.775	0.535302	underpowered		0.3707	0.0278	0.0108	0.01018	0.543651	Yes	rs788017	0.3107	-0.0052	0.0287	0.8552	0.133446	underpowered		0.166	-0.024	0.0385	0.5339	0.47193	underpowered		0.4309	0.0153	0.0261	0.5594	0.17494	underpowered		0.3131	0.0003
rs62188629	2	208044470	A	G	35	0.1196	0.0081	0.0153	0.597	0.812385	underpowered		0.1233	-0.011	0.0173	0.5238	0.372382	underpowered		0.2388	0.0224	0.0123	0.06908	0.602203	Yes	rs7557813	0.2541	0.0342	0.0292	0.2415	0.160589	underpowered		0.1125	0.0136	0.0182	0.4557	0.6077	underpowered		0.1204	0.0095	0.034	0.7793	0.12626	underpowered		0.2531	0.0332
rs72931605	2	212693775	T	C	1	0.9533	0.0323	0.0258	0.2105	0.252691	underpowered							underpowered		0.9089	-0.0103	0.0188	0.5844	0.329451	underpowered							underpowered		0.9598	0.0236	0.0313	0.45	0.15686	underpowered							underpowered
rs2592105	2	233645968	C	G	61	0.7539	-0.0137	0.0112	0.22	0.439875	Yes	rs2197563	0.6944	-0.0017	0.0127	0.8935	0.310498	underpowered		0.7099	-0.0239	0.0113	0.03475	0.318762	Yes	rs283477	0.4172	-0.0502	0.0271	0.06365	0.103917	underpowered		0.7587	-0.0046	0.0132	0.7299	0.29589	Yes	rs1446308	0.6843	0.0062	0.0278	0.8236	0.11328	underpowered		0.4172	-0.0502
rs13319803	3	44635461	A	G	9	0.2668	-0.0192	0.0109	0.07837	0.51341	Yes	rs77629753	0.8402	-0.0193	0.0171	0.2582	0.283977	underpowered		0.4585	-0.0101	0.0106	0.3415	0.489866	underpowered		0.6636	-0.0256	0.0273	0.3492	0.119247	underpowered		0.2614	-0.0271	0.0127	0.03288	0.34318	Yes	rs77629753	0.8133	-0.0091	0.0287	0.7511	0.11228	underpowered		0.6633	-0.0333
rs13058822	3	44731730	A	G	18	0.3612	0.0059	0.0104	0.5668	0.819498	No		0.0229	0.3195	0.1998	0.1098	0.106851	underpowered		0.2408	0.0008	0.0124	0.9487	0.597004	underpowered		0.0918	0.0153	0.0435	0.7257	0.0949914	underpowered		0.3628	0.0056	0.0122	0.6425	0.61994	underpowered		0.0229	0.3195	0.1998	0.1098	0.06369	underpowered		0.0912	0.0144
rs9831648	3	49214303	T	G	18	0.6672	-0.0332	0.0101	0.001049	0.810454	Yes	rs9586	0.987	-0.0826	0.16	0.6057	0.0888073	underpowered		0.8019	-0.0117	0.013	0.369	0.543336	underpowered		0.9175	-0.074	0.0468	0.1139	0.0914429	underpowered		0.663	-0.0376	0.0119	0.00158	0.60924	Yes	rs9586	0.96	-0.1388	0.356	0.6965	0.07755	underpowered		0.9173	-0.0868
rs7624336	3	53244151	T	G	8	0.0773	0.004	0.0189	0.8306	0.331783	underpowered		0.0363	-0.0148	0.0388	0.7035	0.151006	underpowered		0.1345	0.0031	0.0154	0.8407	0.388866	underpowered		0.1487	0.0172	0.0356	0.6283	0.113341	underpowered		0.0727	0.0022	0.0227	0.9225	0.21391	underpowered		0.0397	-0.0584	0.0581	0.3149	0.0745	underpowered		0.1488	0.0127
rs843812	3	61255413	A	G	29	0.855	-0.0113	0.0166	0.4973	0.686789	underpowered		0.8849	0.0284	0.0183	0.1209	0.613881	underpowered		0.6284	-0.0413	0.0267	0.1226	0.662588	underpowered		0.5768	0.0171	0.0253	0.4998	0.170903	underpowered		0.857	-0.0166	0.0174	0.3395	0.4765	underpowered		0.8798	0.033	0.0399	0.4079	0.20264	underpowered		0.5763	0.0255
rs9825208	3	101274807	T	G	3	0.3077	-0.0077	0.0107	0.4734	0.62016	underpowered		0.6204	-0.0055	0.0121	0.6517	0.487084	underpowered		0.4859	-0.0026	0.0103	0.8011	0.538427	underpowered		0.4775	-0.0037	0.0251	0.884	0.137296	underpowered		0.3022	0.0084	0.0127	0.5076	0.42734	underpowered		0.5988	-0.0033	0.0261	0.8993	0.1616	underpowered		0.4783	-0.0182
rs6783233	3	117509984	T	C	16	0.1893	0.0078	0.0129	0.5453	0.620801	underpowered		0.0229	-0.0279	0.0409	0.4948	0.127112	underpowered		0.2094	0.0115	0.0128	0.3698	0.470753	underpowered		0.3254	0.059	0.0266	0.02679	0.147171	Yes	rs4688064	0.1869	-0.0012	0.0154	0.9358	0.42908	underpowered		0.0294	-0.105	0.0689	0.1278	0.07126	underpowered		0.325	0.06
rs827095	3	157984210	A	T	107	0.4585	-0.0066	0.0095	0.4901	0.904349	No		0.3659	0.0105	0.0115	0.3626	0.748517	underpowered		0.5547	-0.0088	0.0102	0.3891	0.802612	No		0.7155	-0.0616	0.027	0.02233	0.185826	Yes	rs34546279	0.4545	-0.0028	0.0111	0.8009	0.72661	underpowered		0.3552	-0.0435	0.0228	0.05636	0.25367	underpowered		0.7154	-0.0727
rs827120	3	158039605	A	G	11	0.6125	-0.0015	0.0098	0.8754	0.858553	No		0.7355	-0.008	0.0128	0.5296	0.614278	underpowered		0.6051	0.0089	0.0104	0.393	0.729573	underpowered		0.4671	0.0327	0.0251	0.1931	0.195129	underpowered		0.6137	-0.0037	0.0115	0.747	0.66402	underpowered		0.7409	0.031	0.0255	0.2231	0.19722	underpowered		0.4658	0.0401
rs12635614	3	173113041	A	G	17	0.5958	0.0076	0.0099	0.4382	0.557159	underpowered		0.595	-0.0058	0.0114	0.6091	0.416852	underpowered		0.546	0.0174	0.0103	0.09173	0.454173	underpowered		0.5535	0.0134	0.0271	0.6215	0.119234	underpowered		0.5985	0.0049	0.0115	0.6704	0.37865	underpowered		0.6004	-0.0105	0.022	0.6345	0.13923	underpowered		0.5512	0.0156
rs3905238	4	3078937	A	G	12	0.4421	-0.0012	0.0101	0.9062	0.677596	underpowered		0.5374	0.0219	0.0118	0.06451	0.524349	underpowered		0.583	0.0177	0.0107	0.09868	0.543937	underpowered		0.6956	0.0057	0.0273	0.8336	0.126905	underpowered		0.4392	-0.004	0.0119	0.7358	0.47623	underpowered		0.5139	-0.0261	0.0261	0.3172	0.17112	underpowered		0.6952	0.0297
rs34937911	4	42110353	T	C	1	0.9149	-0.0143	0.0186	0.4414	0.63695	underpowered		0.9764	0.0085	0.0399	0.8304	0.181446	underpowered		0.8938	0.0314	0.0168	0.06208	0.593774	underpowered		0.9128	0.0222	0.0433	0.6076	0.133579	underpowered		0.9152	-0.0339	0.022	0.1239	0.44114	underpowered		0.9826	0.0178	0.0863	0.837	0.07311	underpowered		0.9128	0.0261
rs2867610	4	80210167	A	T	20	0.7838	0.0075	0.012	0.5308	0.646365	underpowered		0.2362	-0.0435	0.0137	0.001536	0.397702	Yes	rs1038425	0.5911	-0.0071	0.0104	0.4956	0.529282	underpowered		0.5021	-0.0038	0.0251	0.8786	0.138399	underpowered		0.7922	0.0135	0.0142	0.3437	0.44988	underpowered		0.2355	-0.0746	0.0308	0.01541	0.13463	Yes	rs1038425	0.5006	-0.0058
rs10026036	4	91091770	A	C	5	0.7759	0.0116	0.0121	0.337	0.349607	underpowered		0.8424	0.0198	0.0156	0.2041	0.21121	underpowered		0.5864	0.0119	0.0106	0.2624	0.361163	underpowered		0.6073	-0.0096	0.0262	0.715	0.102004	underpowered		0.7803	0.0226	0.0144	0.1155	0.23245	underpowered		0.8367	0.0092	0.0299	0.7594	0.0918	underpowered		0.6053	-0.004
rs45534736	4	123388893	C	G	1	0.986	-0.0688	0.0708	0.3309	0.239238	underpowered							underpowered		0.9705	0.0003	0.0303	0.9921	0.340924	underpowered							underpowered		0.9913	-0.2523	0.1818	0.1652	0.12122	underpowered							underpowered
rs35553410	4	131237381	T	C	24	0.8648	-0.0023	0.0153	0.8799	0.663276	underpowered		0.7815	-0.0135	0.0143	0.3437	0.56586	underpowered		0.7529	-0.0202	0.0123	0.1011	0.586371	Yes	rs1022078	0.8468	0.0229	0.0364	0.5293	0.126166	underpowered		0.8701	-0.0137	0.0183	0.455	0.46334	underpowered		0.7655	0.0037	0.0309	0.9058	0.1821	underpowered		0.846	0.035
rs6536630	4	140919035	A	T	38	0.2717	0.0124	0.0111	0.2663	0.489971	underpowered		0.3437	0.007	0.0122	0.5682	0.335286	underpowered		0.3721	-0.0186	0.0263	0.4802	0.378892	Yes	rs4863524	0.4566	0.0147	0.0251	0.5576	0.106826	underpowered		0.2617	0.0234	0.0131	0.0738	0.33006	underpowered		0.3542	0.0093	0.0269	0.7299	0.12015	underpowered		0.454	0.0166
rs17611770	4	176851045	A	T	7	0.8143	0.0056	0.0127	0.6618	0.653045	underpowered		0.9022	0.0246	0.0192	0.1988	0.301865	underpowered		0.8189	0.0128	0.0133	0.3367	0.489626	underpowered		0.8215	-0.0482	0.032	0.132	0.126161	underpowered		0.8138	0.006	0.015	0.6903	0.45761	underpowered		0.9042	0.0234	0.0375	0.5328	0.10898	underpowered		0.8221	-0.0514
rs6553965	4	177383115	A	G	14	0.5714	0.0182	0.0102	0.07347	0.722662	underpowered		0.8091	-0.0022	0.0149	0.8836	0.390281	underpowered		0.6508	-0.0105	0.0107	0.3273	0.560547	underpowered		0.6967	0.0472	0.0279	0.09096	0.135707	underpowered		0.5686	0.0231	0.0121	0.05588	0.51788	underpowered		0.8066	0.0394	0.0326	0.2269	0.13339	underpowered		0.698	0.0435
rs12517438	5	30842054	T	G	5	0.8008	-0.0219	0.0123	0.07528	0.406036	underpowered		0.8908	-0.0226	0.0185	0.2213	0.200962	underpowered		0.6509	-0.0056	0.0267	0.8342	0.424827	underpowered		0.5557	-0.0529	0.025	0.03409	0.119978	Yes	rs1921087	0.814	-0.0235	0.0147	0.1095	0.26085	underpowered		0.8844	-0.0501	0.0341	0.1413	0.08773	underpowered		0.5578	-0.0528
rs3906401	5	61480775	A	G	23	0.2631	0.011	0.0115	0.3414	0.681691	underpowered		0.6422	-0.0038	0.0122	0.7552	0.519315	underpowered		0.4633	0.0057	0.0102	0.577	0.580199	underpowered		0.3765	0.014	0.0257	0.5849	0.142947	underpowered		0.2548	0.0064	0.0138	0.6432	0.48009	underpowered		0.6338	-0.0364	0.0271	0.1785	0.17289	underpowered		0.3788	0.0182
rs3099439	5	87545318	T	C	4	0.238	-0.0148	0.0122	0.2257	0.839457	underpowered		0.6391	-0.0301	0.0121	0.01293	0.790556	Yes	rs247909	0.4771	0.0035	0.0103	0.7345	0.846717	No		0.4287	0.0178	0.0263	0.499	0.233801	underpowered		0.2294	-0.003	0.0145	0.8346	0.62907	underpowered		0.646	-0.0108	0.0269	0.6884	0.27684	underpowered		0.4303	0.0149
rs13163336	5	87943710	A	C	9	0.3426	0.0173	0.0104	0.09537	0.980959	No		0.4725	0.0388	0.0112	0.0005225	0.941624	Yes	rs13166120	0.2091	0.027	0.013	0.03815	0.845524	Yes	rs2304608	0.2691	0.0047	0.0281	0.8663	0.272371	underpowered		0.3482	0.0103	0.0121	0.3916	0.88889	No		0.4675	0.0343	0.022	0.1181	0.41619	underpowered		0.2678	0.0027
rs10061069	5	93071630	C	G	33	0.4576	-0.0032	0.0102	0.7517	0.91131	Yes	rs6879620	0.1876	-0.0337	0.015	0.02468	0.552254	Yes	rs6556833	0.2218	-0.0341	0.0128	0.007829	0.635133	Yes	rs6556833	0.1317	-0.0211	0.0367	0.5648	0.128684	underpowered		0.4646	-0.0097	0.0121	0.42	0.74336	Yes	rs34609813	0.1983	0.0023	0.032	0.9432	0.18501	underpowered		0.132	-0.0173
rs55649128	5	103743732	T	C	26	0.2093	0.0197	0.0124	0.1133	0.874512	Yes	rs1372504	0.3681	-0.0099	0.0122	0.4177	0.764143	underpowered		0.3349	0.0131	0.011	0.2345	0.760935	Yes	rs2028526	0.5201	0.0228	0.0269	0.3971	0.221873	underpowered		0.2019	0.0155	0.0149	0.2963	0.68518	Yes	rs1372504	0.3848	-0.041	0.0262	0.1182	0.26796	underpowered		0.518	0.0226
rs30266	5	103972357	A	G	5	0.0909	0.0252	0.0186	0.1745	0.686332	underpowered		0.1069	-0.0092	0.0193	0.6319	0.540331	underpowered		0.1919	0.0566	0.0311	0.06837	0.770177	underpowered		0.3582	0.0637	0.026	0.01422	0.257341	Yes	rs77960	0.0797	0.0362	0.0231	0.1164	0.46296	Yes	rs191800971	0.1207	-0.0187	0.0395	0.6362	0.17558	underpowered		0.359	0.0705
rs2408225	5	124262051	T	C	9	0.7065	0.0086	0.0107	0.4187	0.598194	underpowered		0.579	0.0201	0.0113	0.076	0.512464	underpowered		0.47	0.0132	0.0107	0.2181	0.549804	underpowered		0.5264	0.0092	0.0251	0.7145	0.140007	underpowered		0.7114	0.0081	0.0125	0.5184	0.40768	underpowered		0.5869	0.0129	0.0222	0.5617	0.16625	underpowered		0.5273	0.01
rs3756335	5	140213510	A	T	75	0.5669	-0.0148	0.0098	0.1314	0.641181	underpowered		0.4718	0.0096	0.0118	0.4153	0.505032	underpowered		0.4667	-0.0343	0.0104	0.0009939	0.527135	Yes	rs11459112	0.4727	-0.0219	0.0246	0.3731	0.13626	underpowered		0.5703	-0.0091	0.0114	0.4255	0.44563	underpowered		0.4422	0.0103	0.0261	0.6921	0.16346	underpowered		0.4734	-0.0174
rs11135349	5	164523472	A	C	44	0.2991	0.0045	0.0105	0.67	0.923906	underpowered		0.1734	-0.0065	0.0155	0.6729	0.606707	underpowered		0.391	-0.0184	0.0108	0.089	0.849055	No		0.474	-0.0501	0.025	0.04517	0.234484	underpowered		0.2904	-0.0128	0.0123	0.2955	0.75897	underpowered		0.1625	-0.0136	0.0352	0.6996	0.21162	underpowered		0.4723	-0.0446
rs12188010	5	166996466	A	T	24	0.769	0.0002	0.0118	0.9861	0.699622	underpowered		0.5075	0.0066	0.0116	0.5687	0.566836	underpowered		0.3983	0.0073	0.0108	0.4998	0.581379	underpowered		0.4693	0.0514	0.0263	0.05076	0.150482	Yes	rs986391	0.7866	0.0055	0.014	0.6916	0.49585	underpowered		0.5337	0.0117	0.0261	0.6545	0.18343	underpowered		0.4708	0.045
rs4980365	6	17028673	T	G	17	0.1064	0.0052	0.0165	0.7542	0.400487	underpowered		0.2977	-0.0096	0.0128	0.4532	0.516941	underpowered		0.2589	-0.0006	0.0122	0.9608	0.519911	underpowered		0.3212	0.0139	0.0276	0.614	0.145554	underpowered		0.0978	0.0133	0.0198	0.5012	0.25584	underpowered		0.2866	-0.0044	0.028	0.8743	0.16557	underpowered		0.3193	0.0184
rs13204572	6	26189356	C	G	3	0.0419	-0.0068	0.0241	0.7765	0.491549	underpowered							underpowered		0.0373	-0.0773	0.0274	0.00486	0.351927	Yes	rs34961555						underpowered		0.0409	-0.0081	0.0283	0.7744	0.32491	underpowered							underpowered
rs12525684	6	26483910	A	C	7	0.8434	-0.0006	0.0135	0.9671	0.505999	underpowered		0.3225	0.0067	0.012	0.5777	0.547435	underpowered		0.5106	-0.0111	0.0103	0.282	0.628816	underpowered		0.4188	0.0068	0.0248	0.7856	0.156117	underpowered		0.857	-0.004	0.0162	0.8058	0.32567	underpowered		0.32	0.0061	0.0241	0.7996	0.17732	underpowered		0.4183	0.0021
rs17737641	6	27174557	A	G	6	0.9893	-0.1178	0.087	0.1756	0.395061	underpowered		0.9823	-0.0221	0.0578	0.7021	0.479908	underpowered		0.9752	-0.0562	0.0328	0.08623	0.586946	underpowered							underpowered		0.9924	-0.1871	0.2057	0.363	0.19226	underpowered							underpowered
rs72839477	6	27327000	T	C	8	0.0259	-0.025	0.0316	0.4298	0.989295	No						0.192997	underpowered		0.0396	-0.0846	0.0269	0.001693	0.712844	Yes	rs67859638						underpowered		0.0228	-0.002	0.0381	0.9587	0.92104	No							underpowered
rs150027890	6	28276584	A	G	4	0.0131	0.0401	0.0763	0.599	0.287529	underpowered		0.0146	0.112	0.0602	0.06304	0.232332	Yes	rs145130687	0.0278	0.0614	0.0309	0.04659	0.41356	Yes	rs141928748	0.0579	0.0354	0.0519	0.4948	0.177777	underpowered		0.0084	0.2126	0.1908	0.2652	0.14266	underpowered		0.0171	0.1896	0.1073	0.07736	0.10074	underpowered		0.0579	0.0354
rs67981811	6	28354835	C	G	18	0.9669	-0.0056	0.0267	0.8331	0.596518	underpowered							underpowered		0.9604	0.0806	0.0264	0.002307	0.543722	Yes	rs13214023						underpowered		0.9688	0.0057	0.032	0.8599	0.39087	underpowered							underpowered
rs148466862	6	29317177	T	C	1	0.0118	-0.0385	0.0482	0.4249	0.375663	underpowered		0.0188	0.0469	0.0543	0.388	0.404486	underpowered		0.0306	0.0765	0.0296	0.009636	0.616673	Yes	rs148466862	0.0843	0.044	0.0431	0.3069	0.329089	underpowered		0.0104	-0.0476	0.0575	0.4076	0.22804	underpowered							underpowered		0.0846	0.0388
rs118109745	6	33345582	A	G	1						underpowered		0.9639	-0.0384	0.0551	0.4856	0.768479	underpowered							underpowered							underpowered							underpowered							underpowered
rs422907	6	33558658	A	G	5	0.5484	-0.0069	0.0098	0.4791	0.568834	underpowered		0.8535	-0.0005	0.0165	0.9749	0.24615	underpowered		0.6631	-0.0153	0.0108	0.1573	0.415132	underpowered		0.8301	-0.0327	0.0324	0.3132	0.0890348	underpowered		0.5431	-0.0056	0.0115	0.625	0.38884	underpowered		0.8672	-0.0536	0.0386	0.1652	0.09259	underpowered		0.8304	-0.019
rs9360160	6	66562181	T	C	23	0.8124	0.0095	0.0128	0.4606	0.806526	No		0.5657	0.0042	0.0117	0.72	0.678621	underpowered		0.6583	0.0045	0.011	0.683	0.68996	underpowered		0.7112	-0.0398	0.0272	0.1429	0.161891	underpowered		0.818	-0.0033	0.0153	0.8265	0.6018	underpowered		0.5628	-0.0265	0.0261	0.3099	0.22486	underpowered		0.7099	-0.0492
rs1414592	6	76249698	C	G	28	0.459	0.0084	0.0097	0.3897	0.612597	underpowered		0.7309	0.0006	0.0127	0.9648	0.431908	underpowered		0.5789	-0.0094	0.0106	0.376	0.482844	underpowered		0.532	-0.0169	0.0246	0.492	0.12732	underpowered		0.4577	0.0081	0.0114	0.4805	0.42232	underpowered		0.7193	0.0108	0.0242	0.6555	0.14417	underpowered		0.5328	-0.019
rs7758630	6	101387304	A	T	30	0.1351	0.0021	0.0148	0.8849	0.522153	underpowered		0.2743	-0.0025	0.0126	0.8446	0.522942	underpowered		0.3842	-0.0084	0.0106	0.4289	0.624912	underpowered		0.1977	0.0278	0.0307	0.3658	0.121566	underpowered		0.1247	0.0077	0.018	0.6704	0.34635	underpowered		0.2639	0.0418	0.0251	0.09612	0.16711	underpowered		0.1981	0.0145
rs1933802	6	105365891	C	G	20	0.6794	0.0022	0.0104	0.8314	0.726675	underpowered		0.2988	-0.0034	0.0127	0.789	0.567872	underpowered		0.416	-0.0186	0.0105	0.07701	0.661626	underpowered		0.4123	-0.0372	0.0253	0.1407	0.166742	underpowered		0.6879	0.0057	0.0123	0.6405	0.51562	underpowered		0.2922	0.0106	0.0279	0.7035	0.1924	underpowered		0.4121	-0.0289
rs728017	6	124292594	A	G	2	0.3136	0.001	0.0105	0.9208	0.493444	underpowered		0.0995	-0.0131	0.0188	0.4861	0.189077	underpowered		0.3479	-0.0129	0.0111	0.246	0.404713	underpowered		0.1893	-0.0665	0.0916	0.4678	0.0905842	underpowered		0.3122	0.0039	0.0122	0.7483	0.33189	underpowered		0.0943	-0.0332	0.0376	0.3768	0.08245	underpowered
rs55650481	6	130582515	T	C	26	0.1891	0.0226	0.013	0.08172	0.729325	underpowered		0.1098	-0.0106	0.0208	0.6097	0.446356	underpowered		0.1475	-0.0116	0.0146	0.4277	0.54749	underpowered		0.1321	0.0376	0.0376	0.317	0.134695	underpowered		0.193	0.0201	0.0152	0.1838	0.52993	underpowered		0.1102	-0.0404	0.0352	0.2507	0.14476	underpowered		0.1321	0.0376
rs2876520	6	142996618	C	G	4	0.3266	-0.005	0.0117	0.6686	0.756071	underpowered		0.78	-0.0166	0.0144	0.2482	0.495689	underpowered		0.5714	-0.0105	0.0109	0.3363	0.674381	underpowered		0.5747	-0.0307	0.0258	0.2346	0.171065	underpowered		0.3247	0.0135	0.0141	0.3391	0.54827	underpowered		0.7727	-0.0422	0.0308	0.1713	0.16458	underpowered		0.5758	-0.0433
rs1589738	6	147967761	A	G	19	0.6735	-0.001	0.0105	0.9251	0.685626	underpowered		0.4635	0.0208	0.0112	0.06397	0.537722	Yes	rs844584	0.3918	0.0279	0.0105	0.007991	0.549656	Yes	rs6933618	0.2915	-0.0304	0.0279	0.277	0.127444	underpowered		0.684	-0.0068	0.0123	0.5806	0.48239	underpowered		0.4575	0.0413	0.0221	0.06225	0.17439	Yes	rs725616	0.2926	-0.0352
rs9479138	6	152215199	T	G	12	0.6725	0.0072	0.0111	0.5157	0.695226	underpowered		0.7712	0.0397	0.014	0.004718	0.499342	Yes	rs6557171	0.5234	0.0164	0.0258	0.5257	0.596247	underpowered		0.6436	-0.0209	0.0259	0.4208	0.141985	underpowered		0.6854	0.0042	0.0132	0.7492	0.48784	underpowered		0.7804	0.0281	0.0314	0.3699	0.1635	underpowered		0.6458	-0.0359
rs9364756	6	165118224	A	T	36	0.119	0.0392	0.0148	0.008235	0.481803	Yes	rs9365754	0.4853	0.0187	0.0112	0.09543	0.621872	Yes	rs117047829	0.2096	0.0028	0.0127	0.8258	0.488389	underpowered		0.349	0.0404	0.0261	0.1219	0.156331	underpowered		0.1115	0.0169	0.0178	0.3426	0.31414	underpowered		0.4656	0.0544	0.0221	0.01389	0.20236	Yes	rs117047829	0.3498	0.0444
rs2322702	6	165178877	A	G	73	0.2754	-0.0142	0.0113	0.2076	0.601844	Yes	rs9365760	0.2099	-0.0062	0.0147	0.6754	0.416264	underpowered		0.4193	-0.0045	0.0108	0.6775	0.526033	underpowered		0.2957	-0.0392	0.028	0.1614	0.121723	underpowered		0.2689	-0.013	0.0134	0.33	0.41211	underpowered		0.2173	-0.071	0.0316	0.0246	0.14575	underpowered		0.2949	-0.0402
rs11772627	7	2109821	C	G	25	0.0626	-0.0195	0.0207	0.3471	0.856091	No		0.1574	-0.0047	0.0157	0.7648	0.629228	underpowered		0.1695	-0.023	0.014	0.101	0.677075	Yes	rs62444917	0.2957	-0.0314	0.0265	0.2357	0.208177	underpowered		0.0573	-0.0321	0.0252	0.2014	0.66299	underpowered		0.1637	0.0206	0.0292	0.4797	0.20455	underpowered		0.2956	-0.0325
rs2043539	7	12253880	A	G	105	0.6319	0.0135	0.0099	0.1744	0.930143	No		0.6341	-0.0069	0.0121	0.569	0.811563	No		0.507	0.0241	0.0103	0.01951	0.849885	Yes	rs5011438	0.6144	0.0051	0.0251	0.8403	0.228903	underpowered		0.6385	0.0227	0.0117	0.05182	0.77027	underpowered		0.6491	-0.0357	0.0269	0.1844	0.29416	underpowered		0.6143	#######
rs61127279	7	32829444	A	G	16	0.7588	0.0099	0.0117	0.3958	0.533766	underpowered		0.8038	-0.025	0.0158	0.1139	0.352699	underpowered		0.6051	0.0256	0.0109	0.01905	0.523063	Yes	rs150570786					0.104833	underpowered		0.7645	0.0014	0.0137	0.9177	0.35764	underpowered		0.8145	-0.0782	0.0455	0.08561	0.11815	underpowered
rs57389877	7	68412422	A	G	82	0.2891	0.0188	0.0106	0.07631	0.544885	underpowered		0.1398	0.0349	0.0187	0.06215	0.246443	Yes	rs62460267	0.3929	0.0227	0.0106	0.03254	0.466159	Yes	rs55701940	0.2829	0.023	0.0278	0.4064	0.110212	underpowered		0.2842	0.0211	0.0124	0.08923	0.36971	underpowered		0.1378	0.038	0.032	0.2346	0.09448	underpowered		0.2817	0.0102
rs2247523	7	82454404	C	G	56	0.7591	-0.0151	0.0115	0.1892	0.71715	underpowered		0.1451	0.0017	0.0162	0.9144	0.524519	underpowered		0.5154	0.0008	0.0103	0.9382	0.616855	underpowered		0.3978	-0.0175	0.0252	0.4888	0.150746	underpowered		0.7663	-0.0119	0.0136	0.38	0.51121	Yes	rs1986742	0.1673	0.0132	0.0305	0.6642	0.18312	underpowered		0.3973	-0.0218
rs16887442	7	82936909	T	C	66	0.8337	-0.0102	0.0158	0.5178	0.663737	underpowered		0.5638	-0.0017	0.0117	0.8836	0.560227	underpowered		0.5499	0.0087	0.0103	0.3991	0.592486	underpowered		0.4295	-0.032	0.0252	0.2038	0.148812	underpowered		0.8343	-0.0055	0.0166	0.7408	0.46247	underpowered		0.5626	-0.0264	0.026	0.3102	0.18208	underpowered		0.4301	-0.0245
rs58104186	7	109099919	A	G	20	0.3111	0.0319	0.011	0.003587	0.806579	Yes	rs57723803	0.7444	0.0086	0.0138	0.5347	0.575401	underpowered		0.4828	0.0098	0.0105	0.3515	0.722923	underpowered		0.5922	0.0292	0.0267	0.274	0.181565	underpowered		0.306	0.0265	0.0131	0.04284	0.60234	Yes	rs57723803	0.7598	0.0297	0.03	0.3226	0.18113	underpowered		0.5921	0.0331
rs10261857	7	114959247	A	G	3	0.4999	-0.0233	0.0096	0.0147	0.704925	Yes	rs7793877	0.4788	-0.0183	0.0112	0.1027	0.546088	underpowered		0.5699	-0.0227	0.0105	0.03092	0.567921	Yes	rs10261857	0.5614	0.015	0.0254	0.5552	0.144489	underpowered		0.497	-0.0236	0.0111	0.03412	0.50104	Yes	rs7793877	0.4728	-0.005	0.022	0.8187	0.17716	underpowered		0.5602	0.0216
rs7807677	7	117502574	T	C	10	0.612	-0.0027	0.0099	0.7883	0.806677	underpowered		0.4524	-0.0186	0.0117	0.1134	0.660476	underpowered		0.4781	-0.0124	0.0103	0.2295	0.701092	underpowered		0.5005	-0.0002	0.0248	0.9941	0.179468	underpowered		0.6152	-0.0034	0.0117	0.7706	0.60068	underpowered		0.44	-0.0042	0.0261	0.8712	0.21748	underpowered		0.4996	-0.0021
rs4728354	7	135051979	T	C	11	0.4114	-0.0064	0.0104	0.5337	0.506785	underpowered		0.7574	-0.0265	0.0136	0.0513	0.299063	Yes	rs10272576	0.5126	-0.0115	0.0104	0.2697	0.409013	underpowered		0.4478	0.015	0.026	0.565	0.110647	underpowered		0.405	-0.0094	0.0122	0.4412	0.34076	underpowered		0.7601	-0.042	0.0298	0.1578	0.10895	underpowered		0.4453	0.0183
rs67455183	8	10145925	T	G	14	0.7871	-0.0108	0.0115	0.3476	0.740679	underpowered		0.8055	-0.0111	0.0145	0.4458	0.547799	underpowered		0.865	-0.0022	0.0152	0.8851	0.460337	underpowered		0.8974	0.0369	0.0417	0.3761	0.107552	underpowered		0.7861	0.0049	0.0134	0.715	0.53793	underpowered		0.7956	0.0091	0.0269	0.7369	0.18285	underpowered		0.8969	0.0378
rs10089552	8	10288480	T	C	29	0.1095	-0.0122	0.0159	0.4408	0.631866	underpowered		0.0964	0.0189	0.0205	0.3562	0.483112	underpowered		0.1097	0.0017	0.0163	0.9171	0.405681	underpowered		0.1478	-0.0546	0.0373	0.1425	0.131506	underpowered		0.1086	-0.0181	0.0189	0.3382	0.43951	underpowered		0.0891	0.0054	0.0454	0.9062	0.16216	underpowered		0.1488	-0.0603
rs34727251	8	14241596	A	G	98	0.0636	-0.0205	0.0206	0.3182	0.576407	underpowered		0.0661	0.0004	0.0231	0.986	0.265453	underpowered		0.2177	-0.039	0.0127	0.002174	0.413625	Yes	rs7006178	0.1201	-0.0149	0.0381	0.695	0.0890029	underpowered		0.054	-0.037	0.0253	0.1429	0.395	underpowered		0.0735	0.0024	0.0415	0.953	0.10236	underpowered		0.1208	-0.0152
rs7017108	8	20772332	T	C	1	0.6736	0.0236	0.0105	0.02509	0.59692	Yes	rs7017108	0.2121	-0.0095	0.0143	0.5065	0.359125	underpowered		0.4657	-0.0088	0.0103	0.3937	0.524273	underpowered		0.4944	-0.0345	0.0248	0.1642	0.134726	underpowered		0.6857	0.0201	0.0124	0.1067	0.40334	underpowered		0.2111	-0.0133	0.0316	0.6728	0.1242	underpowered		0.4928	-0.034
rs1016165	8	31824555	T	C	1	0.8975	-0.0469	0.0174	0.007123	0.302354	underpowered		0.8905	-0.0084	0.0186	0.6537	0.234599	underpowered		0.622	-0.0058	0.0112	0.6052	0.509935	underpowered		0.6115	0.0334	0.0281	0.235	0.132142	underpowered		0.9121	-0.0495	0.0211	0.01889	0.18452	underpowered		0.8824	0.0008	0.035	0.9822	0.09671	underpowered		0.6119	0.0415
rs7837935	8	65562019	T	G	8	0.098	0.021	0.0164	0.2015	0.702228	underpowered		0.3566	-0.0164	0.0118	0.1658	0.804992	No		0.1661	-0.0214	0.0138	0.1216	0.630727	underpowered		0.2849	-0.0029	0.0282	0.9173	0.209004	underpowered		0.0974	0.0145	0.0194	0.4549	0.49711	underpowered		0.3734	0.0094	0.0227	0.6806	0.29203	underpowered		0.2863	-0.0167
rs6472981	8	77592275	T	C	8	0.4788	0.0001	0.0107	0.9917	0.951759	No		0.5427	-0.0249	0.0157	0.1112	0.851643	No		0.7909	-0.013	0.013	0.3182	0.718986	underpowered		0.8557	-0.0133	0.1041	0.8983	0.149908	underpowered		0.4649	-0.0015	0.0125	0.903	0.81072	No		0.6397	-0.105	0.0791	0.1842	0.30007	underpowered
rs4478545	8	94672542	A	G	7	0.0689	0.007	0.0212	0.7422	0.368754	underpowered		0.1265	-0.0449	0.0174	0.009812	0.303838	Yes	rs77714828	0.2102	-0.0003	0.0128	0.9813	0.42851	underpowered		0.2405	0.0217	0.0295	0.4624	0.121656	underpowered		0.0607	0.0178	0.0261	0.4957	0.24243	underpowered		0.1093	-0.0495	0.0353	0.1603	0.10134	underpowered		0.2401	0.0234
rs6470670	8	129913448	T	C	9	0.1223	0.0386	0.0151	0.01061	0.684257	underpowered		0.0631	-0.0599	0.0273	0.02807	0.18741	Yes	rs7815713	0.206	-0.0103	0.0128	0.4218	0.462781	underpowered		0.2663	0.0211	0.0288	0.4626	0.128896	underpowered		0.1171	0.0487	0.018	0.00699	0.48462	underpowered		0.0431	-0.052	0.0654	0.427	0.07707	underpowered		0.2666	0.0257
rs1354115	9	2983774	A	C	17	0.8235	0.0159	0.0127	0.208	0.638283	Yes	rs7036618	0.9541	0.0036	0.0335	0.915	0.202023	underpowered		0.7134	0.0405	0.0116	0.0004918	0.532438	Yes	rs7036618	0.742	0.0552	0.0305	0.07035	0.130141	Yes	rs2376767	0.8292	-0.0002	0.0148	0.9883	0.44013	underpowered		0.9773	-0.0243	0.097	0.8021	0.09086	underpowered		0.7407	0.0489
rs958538	9	11522951	T	C	11	0.9141	0.0175	0.018	0.3322	0.929003	Yes	rs1443388	0.7352	-0.0071	0.0126	0.5714	0.735092	underpowered		0.7946	0.0038	0.0126	0.7634	0.743486	underpowered		0.7424	-0.0362	0.0277	0.1912	0.197985	underpowered		0.9181	0.0165	0.0216	0.4455	0.76648	Yes	rs1443388	0.7335	-0.0331	0.0243	0.1721	0.25063	underpowered		0.7441	-0.0277
rs10810201	9	14654819	A	G	31	0.2904	0.014	0.0108	0.1929	0.615354	underpowered		0.2685	0.025	0.0132	0.05727	0.392956	Yes	rs7865184	0.364	0.0021	0.0106	0.8432	0.475513	underpowered		0.3595	0.0427	0.0261	0.1015	0.123771	underpowered		0.2868	0.0107	0.0127	0.4007	0.42478	underpowered		0.2496	0.02	0.0299	0.5032	0.12929	underpowered		0.3594	0.0458
rs263645	9	17016503	A	T	19	0.3014	0.0068	0.0109	0.5299	0.765554	underpowered		0.5071	0.0046	0.0118	0.6939	0.631818	underpowered		0.5083	0.0152	0.0102	0.1369	0.664298	Yes	rs393488	0.4781	0.0139	0.025	0.5784	0.167969	underpowered		0.2905	-0.0097	0.013	0.4578	0.55753	underpowered		0.504	0.0187	0.0261	0.4745	0.20604	underpowered		0.4785	0.0151
rs12003380	9	17135434	C	G	1	0.5717	-0.0053	0.0108	0.6231	0.695954	underpowered		0.6354	-0.0086	0.0126	0.4956	0.515974	underpowered		0.4458	-0.0229	0.0107	0.03265	0.57124	Yes	rs12003380	0.4873	-0.0134	0.0258	0.6021	0.145912	underpowered		0.5779	-0.0053	0.0131	0.6875	0.4915	underpowered		0.6456	-0.004	0.0279	0.8853	0.16646	underpowered		0.4871	-0.0103
rs3793577	9	23737627	A	G	2	0.5056	-0.0011	0.0097	0.9066	0.776045	underpowered		0.4962	-0.0231	0.0115	0.04404	0.61824	Yes	rs3793577	0.5021	-0.0196	0.0107	0.06747	0.648791	underpowered		0.5601	-0.0273	0.0278	0.3264	0.162496	underpowered		0.5089	-0.008	0.0115	0.4831	0.56962	underpowered		0.495	-0.0335	0.022	0.128	0.20168	underpowered		0.5594	-0.0324
rs10966790	9	25197675	A	C	83	0.9083	0.0369	0.0295	0.2117	0.962444	No		0.9334	0.0509	0.0228	0.02548	0.433008	underpowered		0.9305	0.0208	0.0203	0.3064	0.566013	underpowered		0.9486	0.0082	0.0582	0.8874	0.146533	underpowered		0.9113	0.0958	0.0626	0.1258	0.8408	Yes	rs28726381	0.9355	0.0465	0.0452	0.3043	0.15215	underpowered		0.9492	0.0121
rs34653192	9	31124452	C	G	15	0.0968	-0.0045	0.0186	0.8085	0.756863	underpowered		0.0625	-0.0096	0.0272	0.7243	0.475285	underpowered		0.2673	-0.0363	0.0124	0.003475	0.589031	Yes	rs12550965	0.1421	-0.0413	0.0397	0.298	0.110875	underpowered		0.0849	0.0258	0.0229	0.2587	0.55056	underpowered		0.0666	-0.0454	0.045	0.313	0.15781	underpowered		0.1417	-0.0415
rs7030813	9	36999369	T	C	2	0.2349	-0.0083	0.0116	0.4739	0.751034	underpowered		0.4325	-0.007	0.0117	0.5523	0.726784	underpowered		0.4465	0.0402	0.0264	0.1285	0.759367	underpowered		0.421	-0.0121	0.025	0.6293	0.196686	underpowered		0.2317	-0.0083	0.0137	0.541	0.54063	underpowered		0.4253	-0.0049	0.0262	0.8515	0.24506	underpowered		0.4223	-0.0223
rs10973303	9	37344529	T	C	12	0.2534	0.0104	0.0117	0.3744	0.940154	No		0.1017	-0.0074	0.0196	0.7058	0.528582	underpowered		0.1613	0.0377	0.0143	0.008496	0.72608	Yes	rs72737794	0.1313	-0.039	0.038	0.3056	0.165145	underpowered		0.2566	0.0091	0.0138	0.5091	0.79193	underpowered		0.1085	-0.0372	0.0415	0.3699	0.17918	underpowered		0.1305	-0.034
rs7023933	9	96225478	A	T	8	0.4607	0.0098	0.0099	0.3177	0.873892	No		0.8261	-0.0244	0.0148	0.09913	0.501521	underpowered		0.7918	0.0068	0.0129	0.5987	0.582178	underpowered		0.8512	0.0156	0.0346	0.6523	0.125458	underpowered		0.4482	0.006	0.0114	0.6012	0.68569	underpowered		0.8117	-0.0612	0.0277	0.02697	0.1699	Yes	rs7036984	0.8507	0.0149
rs16909922	9	98265901	A	G	41	0.7949	-0.0102	0.0124	0.4082	0.906008	No		0.9126	-0.0262	0.0201	0.1934	0.63663	underpowered		0.9167	-0.0225	0.0185	0.2247	0.476566	Yes	rs3215874					0.107252	underpowered		0.7902	-0.024	0.0144	0.09448	0.73037	underpowered		0.9099	-0.0026	0.0395	0.9484	0.21372	underpowered
rs2149351	9	120501644	T	G	4	0.1286	0.0039	0.0147	0.7904	0.59335	underpowered		0.0095	-0.1426	0.0754	0.0587	0.155878	underpowered		0.2297	0.02	0.0121	0.09895	0.532442	underpowered		0.2073	-0.0329	0.0322	0.3077	0.129802	underpowered		0.1248	-0.0112	0.0175	0.5215	0.39908	underpowered		0.0451	-0.0081	0.3659	0.9824	0.07841	underpowered		0.2071	-0.0279
rs9775587	9	122662720	T	G	39	0.8042	0.0142	0.0127	0.2615	0.656294	Yes	rs1333908	0.2827	0.0122	0.0126	0.3328	0.4292	underpowered		0.6224	0.0351	0.0106	0.0009482	0.51607	Yes	rs12336873	0.473	0.0192	0.0256	0.4541	0.13438	underpowered		0.8128	0.0082	0.0151	0.5854	0.4587	underpowered		0.3041	0.0466	0.0243	0.05536	0.15389	Yes	rs7851213	0.4727	0.0222
rs2670139	9	126634255	T	C	7	0.2076	0.0298	0.015	0.04762	0.807387	No		0.8249	-0.0204	0.0153	0.1813	0.585738	underpowered		0.7124	-0.0222	0.0116	0.05608	0.692893	Yes	rs2768819	0.7265	-0.0116	0.0273	0.6713	0.172816	underpowered		0.2055	0.0256	0.0158	0.1045	0.60076	underpowered		0.8241	-0.0111	0.0337	0.7419	0.19063	underpowered		0.7268	-0.0195
rs10987507	9	129627960	A	G	39	0.4876	-0.0137	0.0103	0.1812	0.670263	underpowered		0.7836	0.008	0.0144	0.5818	0.424676	underpowered		0.6252	-0.0199	0.0107	0.06338	0.516145	Yes	rs610116	0.7639	-0.0453	0.0299	0.1299	0.122179	underpowered		0.4788	-0.0211	0.0121	0.08121	0.47034	underpowered		0.8015	-0.0283	0.033	0.3924	0.14082	underpowered		0.7633	-0.045
rs3088142	10	76854564	T	C	17	0.6626	-0.0022	0.01	0.8253	0.532916	underpowered		0.8995	-0.0131	0.0186	0.4817	0.191541	underpowered		0.6203	-0.0243	0.0262	0.3545	0.434962	underpowered		0.4985	-0.0116	0.0247	0.6375	0.120056	underpowered		0.6686	-0.0058	0.0117	0.6195	0.35835	underpowered		0.8961	0.0449	0.0358	0.2094	0.08594	underpowered		0.4986	-0.0153
rs61691222	10	104420754	T	C	5	0.1288	0.0033	0.0144	0.8168	0.378948	underpowered		0.1182	-0.0012	0.0175	0.9473	0.276863	underpowered		0.1788	0.0283	0.0135	0.03639	0.359653	Yes	rs35959091	0.2056	0.045	0.0304	0.1392	0.125653	underpowered		0.1254	0.0058	0.0169	0.7319	0.24967	underpowered		0.1236	-0.0514	0.0338	0.1278	0.10611	underpowered		0.2068	0.0485
rs17186548	10	106550944	A	G	16	0.0615	0.0084	0.0208	0.686	0.673442	underpowered		0.0388	-0.0072	0.0303	0.813	0.340947	underpowered		0.1495	-0.0367	0.0146	0.0121	0.616018	Yes	rs11596241	0.1463	0.0274	0.0343	0.4245	0.153505	underpowered		0.0546	0.013	0.0255	0.6094	0.46628	underpowered		0.0423	-0.0374	0.0558	0.5033	0.12142	underpowered		0.1461	0.0305
rs1021363	10	106610839	A	G	4	0.1286	0.0042	0.0152	0.7838	0.740183	underpowered		0.1699	0.0188	0.0162	0.2462	0.653945	underpowered		0.2838	0.0191	0.0114	0.09443	0.833943	No		0.4487	0.0464	0.0247	0.06067	0.270331	underpowered		0.1216	0.0107	0.0183	0.5599	0.52296	underpowered		0.127	-0.0041	0.039	0.916	0.17898	underpowered		0.4494	0.0421
rs75122126	10	114961577	T	G	39	0.0133	-0.08	0.1472	0.5868	0.999364	No		0.0298	0.056	0.0349	0.1083	0.575499	underpowered		0.0165	0.0556	0.0405	0.1695	0.6586	underpowered						0.25211	underpowered		0.0134	-0.072	0.1815	0.6915	0.98412	No		0.0284	0.0811	0.0777	0.2965	0.18137	underpowered
rs111471551	11	380242	A	G	7	0.0198	-0.011	0.0372	0.7672	0.322428	underpowered							underpowered		0.107	-0.0395	0.0182	0.03027	0.582971	Yes	rs111471551						underpowered		0.0164	0.0027	0.0446	0.9519	0.20783	underpowered							underpowered
rs1848393	11	30975626	A	G	33	0.2985	-0.0005	0.011	0.964	0.720267	underpowered		0.317	-0.0185	0.0126	0.1404	0.561022	underpowered		0.4698	-0.0048	0.0105	0.6481	0.651115	underpowered		0.4967	-0.0418	0.0249	0.09269	0.165245	underpowered		0.2861	-0.009	0.0131	0.4929	0.51537	underpowered		0.3001	-0.0165	0.0281	0.5577	0.17807	underpowered		0.4971	-0.0442
rs1806153	11	31850105	T	G	1	0.7236	-0.0122	0.0128	0.3424	0.809857	No		0.4735	-0.0101	0.0113	0.3745	0.749846	underpowered		0.4284	0.0139	0.027	0.6073	0.771633	underpowered		0.2679	-0.0324	0.029	0.2632	0.172153	underpowered		0.7273	-0.0081	0.0134	0.5428	0.60231	underpowered		0.4675	-0.0107	0.0218	0.6241	0.25671	underpowered		0.2686	-0.0357
rs145678014	11	32927778	T	G	2	0.0127	-0.0987	0.0842	0.2409	0.245723	underpowered							underpowered		0.0248	-0.0427	0.0346	0.2166	0.329951	underpowered							underpowered		0.0078	0.3192	0.1948	0.1013	0.12278	underpowered							underpowered
rs3980104	11	38833248	A	G	64	0.4713	-0.0007	0.0097	0.9399	0.374245	underpowered		0.4514	0.0104	0.0117	0.3722	0.274084	underpowered		0.3354	0.0058	0.0111	0.6019	0.265892	underpowered		0.4239	0.0287	0.0263	0.2745	0.0896732	underpowered		0.4743	0.0012	0.0112	0.9171	0.2514	underpowered		0.4514	0.035	0.0262	0.1816	0.1032	underpowered		0.4256	0.0253
rs2509805	11	57650796	T	C	26	0.1962	0.0098	0.0125	0.4324	0.664357	underpowered		0.143	0.0153	0.0166	0.3563	0.337543	underpowered		0.2266	0.0313	0.0124	0.01174	0.47929	Yes	rs6591434	0.2859	-0.0053	0.0286	0.8543	0.137659	underpowered		0.1898	0.0016	0.0149	0.9127	0.46589	underpowered		0.1641	-0.0138	0.0312	0.6569	0.12743	underpowered		0.2877	-0.0028
rs198457	11	61471678	T	C	1	0.0435	-0.0138	0.026	0.5957	0.322681	underpowered							underpowered		0.1514	-0.0199	0.0152	0.1912	0.621303	underpowered							underpowered		0.0362	-0.0458	0.0326	0.1606	0.19013	underpowered							underpowered
rs102275	11	61557803	T	C	33	0.3521	-0.0027	0.0101	0.7887	0.635206	Yes	rs28456	0.5705	-0.0148	0.0131	0.2601	0.516316	underpowered		0.4234	0.0405	0.0263	0.1242	0.54891	underpowered		0.7874	-0.0317	0.0294	0.282	0.108596	underpowered		0.3395	-0.0167	0.0118	0.1571	0.44202	Yes	rs28456	0.5727	-0.0259	0.0272	0.3417	0.16799	underpowered		0.7856	-0.034
rs58621819	11	65314830	A	T	10	0.8435	0.0049	0.0136	0.7169	0.566393	underpowered		0.8365	0.0403	0.0173	0.01951	0.453097	underpowered		0.8301	-0.0119	0.0137	0.3859	0.47367	underpowered		0.9073	0.0376	0.0429	0.3809	0.0961351	underpowered		0.8453	0.0078	0.0159	0.6237	0.38334	underpowered		0.8318	0.0437	0.0292	0.1338	0.14902	underpowered		0.9076	0.0337
rs7117514	11	70544937	A	G	21	0.8004	0.006	0.0123	0.6259	0.585415	underpowered		0.7163	-0.0125	0.0124	0.3141	0.454702	underpowered		0.6207	-0.0098	0.0105	0.3515	0.534626	underpowered		0.6786	-0.0509	0.0269	0.05844	0.130029	Yes	rs1664193	0.8109	0.0088	0.0147	0.5502	0.40085	underpowered		0.7111	-0.0465	0.0243	0.05531	0.15029	Yes	rs10501403	0.6783	-0.0456
rs7932640	11	88744425	T	C	37	0.4132	-0.0019	0.0103	0.8529	0.925278	No		0.3742	0.0154	0.0122	0.2067	0.808172	No		0.4039	0.0206	0.0103	0.04588	0.834619	Yes	rs10430815	0.2855	0.0085	0.0269	0.7514	0.221066	underpowered		0.416	-0.0031	0.0123	0.7974	0.7625	underpowered		0.3531	-0.015	0.0271	0.5803	0.2893	underpowered		0.2856	0.0061
rs61903989	11	113223577	T	G	3	0.0118	-0.0757	0.0958	0.4298	0.239861	underpowered							underpowered		0.0266	-0.0674	0.0346	0.05116	0.353819	Yes	rs45519937						underpowered						0.14904	underpowered							underpowered
rs35023999	11	113266411	A	C	9	0.8878	0.0179	0.0174	0.3034	0.432716	underpowered		0.9353	-0.0076	0.0227	0.7377	0.164987	underpowered		0.6923	-0.0298	0.0268	0.267	0.491992	underpowered		0.6815	0.0113	0.0266	0.6717	0.127559	underpowered		0.8896	0.0309	0.0183	0.09185	0.28849	underpowered		0.9296	-0.0054	0.0431	0.8996	0.07989	underpowered		0.6844	0.0062
rs7934649	11	113372671	T	C	25	0.7943	0.0107	0.0118	0.3666	0.717297	underpowered		0.9672	0.0349	0.0338	0.3024	0.153148	underpowered		0.682	0.0308	0.0111	0.005608	0.710718	Yes	rs6589379	0.7509	0.0036	0.0288	0.8996	0.163877	underpowered		0.7998	0.0126	0.0139	0.3655	0.50442	underpowered		0.9568	-0.0078	0.0602	0.8968	0.09519	underpowered		0.7511	0.0064
rs7940164	11	113451765	T	G	1	0.7762	0.0054	0.0119	0.6475	0.487944	underpowered		0.7227	0.0025	0.0137	0.8539	0.406582	underpowered		0.6472	-0.0277	0.0119	0.02015	0.478345	Yes	rs7940164						underpowered		0.7814	0.0125	0.0137	0.3603	0.32408	underpowered		0.667	-0.0444	0.0394	0.2599	0.14655	underpowered
rs2187490	11	118713180	T	G	2	0.9845	-0.0284	0.045	0.5281	0.172454	underpowered							underpowered		0.9436	-0.0573	0.0229	0.0125	0.374431	Yes	rs75488969	0.9269	-0.0784	0.0497	0.1146	0.118717	underpowered		0.9852	-0.0441	0.0467	0.345	0.1215	underpowered							underpowered		0.9269	-0.0932
rs57344483	11	127022560	A	G	50	0.8284	-0.0338	0.0141	0.01684	0.986024	Yes	rs57344483	0.7261	-0.001	0.0132	0.9378	0.944265	No		0.8525	-0.0452	0.015	0.00263	0.832841	Yes	rs11220806	0.8919	-0.0203	0.0401	0.6133	0.187263	underpowered		0.8291	-0.0423	0.0171	0.01329	0.90676	Yes	rs2187459	0.7192	-0.0032	0.0288	0.9126	0.42636	underpowered		0.8927	-0.0246
rs78337797	12	23987925	T	G	4	0.9732	0.003	0.0321	0.9248	0.304759	underpowered							underpowered		0.919	0.0548	0.0194	0.004806	0.410237	Yes	rs4635171						underpowered		0.9779	-0.0076	0.0399	0.8492	0.19697	underpowered							underpowered
rs2359997	12	52391833	T	C	15	0.2306	0.0081	0.0122	0.5078	0.63732	Yes	rs4761839	0.3562	0.0093	0.0123	0.4498	0.602069	underpowered		0.4178	0.0147	0.0272	0.5896	0.650015	underpowered		0.2488	-0.0148	0.0287	0.6052	0.136265	underpowered		0.23	0.006	0.0144	0.6767	0.44194	underpowered		0.3559	0.0164	0.0272	0.546	0.198	underpowered		0.2492	-0.0163
rs61935769	12	58294344	A	G	9	0.1123	0.019	0.016	0.2347	0.47955	underpowered		0.6984	-0.0039	0.0133	0.7694	0.33837	underpowered		0.369	0.0092	0.0282	0.7447	0.391858	underpowered		0.4399	-0.0149	0.0262	0.57	0.111181	underpowered		0.1027	0.0173	0.0192	0.3664	0.32291	underpowered		0.6751	-0.0237	0.0279	0.3963	0.12212	underpowered		0.439	-0.014
rs41466449	12	84474552	T	C	11	0.8885	-0.0259	0.0159	0.1021	0.683268	Yes	rs7970239	0.8345	-0.0174	0.015	0.2459	0.509305	underpowered		0.7906	-0.0129	0.0125	0.3029	0.613827	underpowered		0.7942	-0.0501	0.0297	0.09175	0.153715	underpowered		0.8944	-0.0226	0.0192	0.2381	0.47603	underpowered		0.8347	-0.0066	0.0296	0.8238	0.16582	underpowered		0.7942	-0.04
rs10774600	12	110741356	T	C	2	0.0426	0.0253	0.0457	0.5792	0.276501	underpowered							underpowered		0.0924	-0.0345	0.0448	0.441	0.392342	underpowered							underpowered		0.0263	0.1169	0.1294	0.3661	0.13594	underpowered							underpowered
rs146791497	12	121064031	T	C	16	0.9849	-0.0567	0.0713	0.4265	0.811119	No							underpowered		0.9645	0.0111	0.0284	0.6954	0.534456	underpowered		0.888	0.0569	0.0389	0.1441	0.299206	underpowered		0.9891	-0.1583	0.1689	0.3485	0.60595	underpowered							underpowered		0.8888	0.0701
rs904628	12	121342084	A	G	42	0.2139	0.0267	0.012	0.02647	0.740476	Yes	rs61946382	0.4508	0.0138	0.0135	0.307	0.606301	underpowered		0.527	0.0238	0.0105	0.02366	0.639677	Yes	rs73415720	0.4546	0.0046	0.0245	0.85	0.161137	underpowered		0.2071	0.0432	0.0141	0.00228	0.53403	Yes	rs61946382	0.457	0.0543	0.0261	0.03706	0.19779	Yes	rs35600816	0.4546	0.0062
rs1409379	13	31907741	T	C	58	0.4948	0.0117	0.0097	0.2267	0.880069	underpowered		0.5791	0.0319	0.0118	0.006752	0.730502	Yes	rs2102562	0.6916	0.0076	0.0112	0.4982	0.704	underpowered		0.6392	0.0095	0.0263	0.719	0.190837	underpowered		0.488	0.0072	0.0112	0.5183	0.6922	underpowered		0.5742	0.0493	0.0261	0.05903	0.24825	underpowered		0.6372	0.008
rs1343605	13	53647048	A	C	10	0.3673	0.0051	0.01	0.6097	0.969799	No		0.2092	0.0003	0.0145	0.984	0.80201	No		0.3965	0.0143	0.0104	0.1699	0.918403	Yes	rs1936385	0.3121	0.0369	0.0267	0.1667	0.269504	underpowered		0.3643	-0.0067	0.0118	0.5686	0.85296	No		0.1977	-0.0017	0.0325	0.9585	0.28719	underpowered		0.3121	0.0358
rs9592461	13	66941792	A	G	31	0.5312	-0.0174	0.01	0.08081	0.770821	underpowered		0.6992	0.0185	0.0124	0.1368	0.575528	Yes	rs9564313	0.5927	0.0164	0.0108	0.1296	0.62984	underpowered		0.606	-0.0259	0.0258	0.3163	0.158483	underpowered		0.5331	-0.0293	0.0118	0.01269	0.56414	underpowered		0.7043	0.0836	0.0281	0.00288	0.18817	Yes	rs7995375	0.6068	-0.0142
rs9545360	13	80826373	A	C	18	0.05	-0.088	0.0246	0.0003504	0.563615	Yes	rs112891525						underpowered		0.1328	-0.0213	0.0155	0.1701	0.477987	underpowered		0.0976	0.0562	0.0442	0.2039	0.106741	underpowered		0.0425	-0.0789	0.0301	0.00874	0.38113	Yes	rs9545372						underpowered		0.0964	0.0606
rs4772087	13	99115041	T	C	3	0.1524	-0.0222	0.0144	0.1226	0.51541	underpowered		0.4242	-0.0114	0.0114	0.3136	0.627457	underpowered		0.2805	0.0106	0.0118	0.3699	0.576033	underpowered		0.2341	-0.0205	0.0299	0.4919	0.134954	underpowered		0.1435	-0.0129	0.0173	0.4544	0.33428	underpowered		0.4023	#######	0.0222	0.9951	0.20257	underpowered		0.2348	-0.0223
rs61990288	14	42074726	A	G	30	0.2105	-0.0442	0.0118	0.00019	0.854731	Yes	rs4356390	0.0212	-0.0687	0.0416	0.09887	0.669548	underpowered		0.4264	-0.016	0.0104	0.1246	0.777418	underpowered		0.269	-0.0414	0.0276	0.1338	0.18807	underpowered		0.2014	-0.0569	0.014	4.6e-05	0.65839	Yes	rs4356390	0.0276	-0.0863	0.0712	0.2251	0.21008	underpowered		0.2664	-0.0397
rs2274794	14	57283934	T	C	8	0.1987	-0.0282	0.0124	0.02266	0.604207	Yes	rs12431576	0.2817	-0.0107	0.0126	0.3985	0.441895	underpowered		0.4451	0.007	0.011	0.5253	0.542138	underpowered		0.3309	-0.0114	0.0266	0.6691	0.128882	underpowered		0.1909	-0.0452	0.0146	0.002	0.41623	Yes	rs12431576	0.2835	-0.0193	0.0245	0.4305	0.14779	underpowered		0.3295	-0.0082
rs1956373	14	60141822	T	G	18	0.6182	0.0026	0.0098	0.7907	0.805248	No		0.6548	0.0056	0.0117	0.6358	0.631223	underpowered		0.6298	-0.0283	0.0107	0.008286	0.675301	Yes	rs1956351	0.7115	-0.0492	0.0277	0.0756	0.156662	underpowered		0.6163	0.0041	0.0115	0.7243	0.60161	underpowered		0.6376	-0.0345	0.0226	0.1271	0.20998	underpowered		0.71	-0.0404
rs1152578	14	64697037	T	C	34	0.1335	-0.0047	0.0145	0.7447	0.655468	underpowered		0.3323	-0.008	0.0117	0.4954	0.55236	underpowered		0.4146	0.0003	0.0103	0.9768	0.620233	underpowered		0.4997	-0.0181	0.0244	0.4578	0.160003	underpowered		0.1238	0.0058	0.0172	0.7343	0.45671	underpowered		0.3133	0.0093	0.0237	0.6936	0.17529	underpowered		0.4995	-0.0092
rs1045430	14	75130235	T	G	12	0.8793	0.03	0.0158	0.05749	0.657881	underpowered		0.5128	-0.0205	0.0113	0.07028	0.747508	underpowered		0.5304	-0.0071	0.0104	0.4956	0.775468	underpowered		0.6608	0.0043	0.026	0.8684	0.188982	underpowered		0.897	0.019	0.019	0.3175	0.44303	underpowered		0.4953	-0.0258	0.0222	0.2454	0.25597	underpowered		0.6604	0.0001
rs10149470	14	104017953	A	G	2	0.3509	-0.0035	0.0107	0.744	0.928453	No		0.5658	-0.0168	0.0117	0.1518	0.812451	No		0.4883	-0.0215	0.0101	0.03359	0.844944	Yes	rs10141157	0.691	0.0029	0.0262	0.9116	0.20866	underpowered		0.3475	-0.0128	0.0128	0.3177	0.76729	underpowered		0.564	-0.0144	0.0262	0.5815	0.2922	underpowered		0.6907	0.0125
rs779	15	29856238	A	G	10	0.8987	0.0021	0.0169	0.9006	0.734465	underpowered		0.9508	0.0231	0.0277	0.4044	0.24396	underpowered		0.9044	-0.0293	0.0176	0.09655	0.428905	Yes	rs12913593	0.9115	0.3555	0.1298	0.00616	0.110589	underpowered		0.9004	-0.0152	0.0199	0.4451	0.532	Yes	rs8029317	0.9483	#######	0.0532	0.9861	0.09833	underpowered
rs12102100	15	37587461	A	G	2	0.572	-0.0153	0.0098	0.1206	0.799495	underpowered		0.7114	0.0091	0.013	0.4848	0.568279	underpowered		0.5074	0.0198	0.0105	0.05978	0.68323	Yes	rs66888338	0.5979	0.011	0.0261	0.674	0.169028	underpowered		0.5792	-0.0184	0.0116	0.1122	0.59261	underpowered		0.6859	-0.0191	0.0282	0.4983	0.1913	underpowered		0.6008	0.0148
rs8037355	15	37643831	T	C	18	0.4506	0.0146	0.01	0.1441	0.793578	underpowered		0.372	0.0007	0.0116	0.9507	0.612047	underpowered		0.5119	-0.0178	0.0106	0.09368	0.671728	underpowered		0.6192	-0.0108	0.0262	0.6788	0.163585	underpowered		0.4432	0.015	0.0118	0.2014	0.58678	underpowered		0.3752	-0.0014	0.0227	0.9497	0.2	underpowered		0.6166	-0.008
rs56059718	15	38836777	A	C	4	0.0841	0.0261	0.0179	0.1456	0.311273	underpowered		0.1303	0.0155	0.0179	0.3868	0.309022	underpowered		0.2141	0.0233	0.0125	0.06279	0.453707	underpowered		0.1556	0.0282	0.0339	0.4044	0.104221	underpowered		0.0781	0.0216	0.0216	0.3172	0.20093	underpowered		0.1201	0.0296	0.0403	0.4636	0.1076	underpowered		0.1553	0.0244
rs34488670	15	47684936	T	C	26	0.7322	-0.01	0.0111	0.3669	0.80537	No		0.9568	-0.0254	0.0289	0.3786	0.19508	underpowered		0.7879	-0.014	0.0125	0.2636	0.611196	underpowered		0.9137	0.0375	0.0441	0.3948	0.097991	underpowered		0.7303	-0.0078	0.013	0.5513	0.6028	underpowered		0.9482	0.088	0.0514	0.08686	0.09091	underpowered		0.9138	0.0305
rs74927570	15	63802297	T	G	36	0.9601	-0.0083	0.0264	0.7519	0.201582	underpowered		0.9818	-0.0145	0.1814	0.9363	0.127671	Yes	rs17765642	0.8759	-0.0219	0.0161	0.1745	0.428596	underpowered		0.8161	0.0297	0.0326	0.3619	0.126177	underpowered		0.9674	-0.0278	0.0327	0.3959	0.12844	underpowered		0.9818	-0.0145	0.1814	0.9363	0.07146	underpowered		0.8161	0.0333
rs2060337	15	70615407	T	G	1	0.806	0.0137	0.0138	0.3202	0.384557	underpowered		0.495	0.0089	0.0123	0.4717	0.417563	underpowered		0.5261	0.0282	0.0107	0.008517	0.441292	Yes	rs2060337	0.5754	-0.0078	0.0267	0.7714	0.116041	underpowered		0.8143	0.0229	0.0167	0.1706	0.25103	underpowered		0.5083	-0.007	0.0272	0.7965	0.13981	underpowered		0.5776	-0.0035
rs1038093	15	74012409	T	C	9	0.7998	0.0278	0.0132	0.0352	0.460737	Yes	rs28594180	0.4401	0.0019	0.012	0.8759	0.400931	underpowered		0.6027	0.0287	0.0108	0.007985	0.414954	Yes	rs4887111	0.4899	-0.0078	0.0259	0.7621	0.115194	underpowered		0.8032	0.0169	0.0157	0.2797	0.30777	underpowered		0.412	-0.0574	0.0261	0.02801	0.13389	underpowered		0.4905	-0.002
rs28541419	15	88945878	C	G	2	0.7377	0.0077	0.0127	0.543	0.782408	underpowered		0.9483	0.0395	0.0304	0.193	0.184607	underpowered		0.8137	0.0031	0.0144	0.8298	0.511718	underpowered		0.7779	-0.0346	0.032	0.279	0.141053	underpowered		0.7343	0.0035	0.0146	0.8116	0.57453	underpowered		0.9489	0.0512	0.0628	0.4151	0.08897	underpowered		0.7787	-0.0378
rs4702	15	91426560	A	G	1	0.8732	-0.018	0.0153	0.2413	0.248767	underpowered		0.5179	-0.0142	0.0144	0.3228	0.358828	underpowered		0.5875	-0.0331	0.0107	0.002015	0.371156	Yes	rs4702	0.4833	-0.0156	0.068	0.8188	0.10603	underpowered		0.8875	-0.0093	0.0181	0.6068	0.15912	underpowered		0.5001	0.0308	0.0381	0.4186	0.12448	underpowered
rs7193263	16	6315880	A	G	2	0.2383	-0.0131	0.012	0.2725	0.786757	underpowered		0.7938	-0.0029	0.0147	0.8433	0.585334	underpowered		0.596	-0.0158	0.011	0.1516	0.780336	underpowered		0.5744	-0.0048	0.0271	0.8593	0.209217	underpowered		0.2243	0.0011	0.0142	0.9408	0.5631	underpowered		0.7903	0.0077	0.0319	0.809	0.19228	underpowered		0.5741	-0.0093
rs9925434	16	7666407	A	C	16	0.3741	0.0176	0.01	0.07903	0.818168	Yes	rs7191889	0.8237	0.0029	0.0153	0.8472	0.465283	underpowered		0.6348	0.0264	0.0107	0.01378	0.689338	Yes	rs7198928	0.6485	-0.0003	0.0263	0.9907	0.176194	underpowered		0.3648	0.0095	0.0118	0.4223	0.6107	underpowered		0.8276	0.0021	0.034	0.9518	0.15158	underpowered		0.6498	-0.0024
rs7200826	16	13066833	T	C	31	0.0711	0.0452	0.02	0.02354	0.828936	Yes	rs12918632	0.0808	-0.0112	0.0218	0.6095	0.424912	underpowered		0.1922	0.0012	0.0131	0.9271	0.661947	underpowered		0.2031	-0.0454	0.0307	0.1388	0.172936	underpowered		0.0617	0.0479	0.0247	0.05219	0.61403	underpowered		0.0838	0.0218	0.0472	0.6434	0.14752	underpowered		0.2017	-0.0458
rs56887639	16	13755530	A	G	13	0.634	-0.0033	0.0101	0.7455	0.916717	No		0.8544	-0.0154	0.0158	0.3316	0.526306	underpowered		0.7414	-0.0158	0.0116	0.1739	0.740647	underpowered		0.7966	0.0365	0.0302	0.2265	0.177993	underpowered		0.6345	0.0023	0.0118	0.8473	0.74774	underpowered		0.8538	-0.0186	0.0306	0.5429	0.17567	underpowered		0.7977	0.0319
rs12923444	16	21639710	A	C	5	0.8566	-0.0355	0.017	0.03662	0.480236	Yes	rs3785083	0.8943	-0.0062	0.0203	0.7601	0.289869	underpowered		0.6357	-0.0145	0.0125	0.2469	0.611807	underpowered		0.5514	0.0492	0.0709	0.4879	0.164623	underpowered		0.859	-0.0356	0.0176	0.04256	0.31976	Yes	rs2369818	0.8894	0.0514	0.0354	0.1462	0.10852	underpowered
rs4785307	16	49494029	A	G	3	0.3271	0.0129	0.0106	0.2231	0.520461	underpowered		0.2812	0.0036	0.0135	0.7902	0.363328	underpowered		0.4326	0.0022	0.0107	0.8374	0.42344	underpowered		0.3449	0.0072	0.0284	0.8005	0.108804	underpowered		0.3224	0.0188	0.0126	0.1334	0.35148	underpowered		0.2831	0.0115	0.0292	0.6952	0.12488	underpowered		0.3467	0.0221
rs11643192	16	72214276	A	C	9	0.5354	0.0028	0.0096	0.7751	0.694244	underpowered		0.3068	-0.0349	0.0125	0.005271	0.475114	underpowered		0.377	0.0229	0.0106	0.03104	0.542069	Yes	rs3852788	0.5639	0.0143	0.0244	0.5585	0.142474	underpowered		0.5416	-0.0094	0.0114	0.4086	0.4907	underpowered		0.268	-0.0394	0.0295	0.1819	0.14744	underpowered		0.5634	0.0044
rs11644513	16	82868852	T	C	25	0.1485	-0.0266	0.0139	0.05497	0.363816	Yes	rs11150495	0.7999	-0.011	0.0148	0.4588	0.285918	underpowered		0.3295	-0.017	0.0112	0.1297	0.407825	underpowered		0.4436	-0.0014	0.0252	0.9562	0.115942	underpowered		0.141	-0.029	0.0165	0.07973	0.23928	Yes	rs11150495	0.8021	-0.0112	0.0325	0.7302	0.10756	underpowered		0.4441	0.0027
rs2585399	17	8054759	A	G	11	0.5072	-0.0028	0.0105	0.7896	0.538853	underpowered		0.2519	0.0163	0.0138	0.2359	0.320582	underpowered		0.4668	0.0179	0.0108	0.09803	0.424149	underpowered		0.5871	0.0105	0.0259	0.6856	0.112432	underpowered		0.5046	-0.0169	0.0126	0.1791	0.36565	underpowered		0.2569	0.0474	0.0299	0.1134	0.11491	Yes	rs11656950	0.5865	0.0108
rs75581564	17	27363750	A	G	1	0.0255	0.024	0.0329	0.4661	0.229305	underpowered							underpowered		0.0727	0.0002	0.0199	0.992	0.407489	underpowered							underpowered		0.0198	-0.0282	0.0423	0.5049	0.13481	underpowered							underpowered
rs387627	17	31541717	T	C	58	0.5217	0.016	0.0102	0.1158	0.616131	underpowered		0.4766	0.0101	0.0116	0.3871	0.481394	underpowered		0.6361	0.0122	0.0107	0.255	0.477583	underpowered		0.4616	0.0013	0.0266	0.9614	0.133369	underpowered		0.5183	0.0183	0.0122	0.1326	0.42442	underpowered		0.4946	-0.0083	0.0261	0.7515	0.15782	underpowered		0.4603	0.0006
rs34165207	18	31400153	A	G	28	0.7913	-0.0211	0.0132	0.111	0.455085	underpowered		0.9127	0.0316	0.0212	0.1355	0.19585	underpowered		0.6714	-0.049	0.027	0.07005	0.445363	underpowered		0.5434	0.0184	0.0256	0.4719	0.126575	underpowered		0.796	-0.0106	0.016	0.5059	0.30233	underpowered		0.9124	0.0289	0.0461	0.5308	0.09158	underpowered		0.5434	0.0184
rs12967855	18	35138245	A	G	6	0.7782	0.0126	0.0123	0.3056	0.772502	underpowered		0.3265	0.0243	0.0126	0.05385	0.719273	Yes	rs4799949	0.4621	0.0303	0.0107	0.004702	0.799032	Yes	rs12967855	0.4793	0.0376	0.0255	0.1395	0.215142	underpowered		0.7949	0.0235	0.0147	0.1111	0.54244	underpowered		0.329	0.0241	0.0279	0.3866	0.24319	underpowered		0.4805	0.0407
rs4267411	18	39305256	T	C	31	0.2013	-0.0079	0.0123	0.5209	0.751786	underpowered		0.0221	-0.0216	0.0392	0.5817	0.141148	underpowered		0.167	-0.0192	0.014	0.171	0.467261	Yes	rs112226573	0.1711	0.0007	0.0324	0.9839	0.120149	underpowered		0.2019	-0.0056	0.0144	0.6968	0.54709	underpowered		0.0261	-0.019	0.0699	0.7863	0.07362	underpowered		0.1707	0.011
rs7227069	18	50731802	A	G	35	0.3285	-0.0024	0.0103	0.8152	0.785328	underpowered		0.032	0.058	0.0336	0.08419	0.143268	Yes	rs112633410	0.334	0.0112	0.0111	0.3138	0.662175	underpowered		0.1602	0.0381	0.0331	0.2498	0.121814	underpowered		0.3236	-0.0158	0.0121	0.1925	0.57604	underpowered		0.0383	0.1187	0.059	0.04414	0.07592	Yes	rs17410557	0.1601	0.0438
rs58243949	18	52509833	T	C	57	0.073	-0.0207	0.0207	0.3183	0.834129	underpowered		0.3829	0	0.0125	0.9992	0.723759	underpowered		0.2343	-0.0281	0.0128	0.02842	0.662093	Yes	rs6566870	0.23	0.0143	0.0305	0.6387	0.17143	underpowered		0.0669	-0.0249	0.0254	0.327	0.63574	underpowered		0.4084	-0.0026	0.0271	0.9225	0.24667	underpowered		0.2303	0.0028
rs4128242	18	52747689	T	C	9	0.6463	0.0004	0.0099	0.9644	0.82773	No		0.3916	-0.0002	0.0114	0.9879	0.696961	underpowered		0.5914	0.0134	0.0103	0.1941	0.732754	underpowered		0.7147	0.0124	0.027	0.6464	0.167174	underpowered		0.6483	0.0035	0.0116	0.7597	0.62491	underpowered		0.4018	0.0047	0.0219	0.8285	0.23611	underpowered		0.7148	0.0138
rs12967143	18	53099012	C	G	1	0.2667	0.009	0.0114	0.4279	0.949138	No		0.4999	-0.0113	0.0114	0.3213	0.922362	No		0.6042	-0.0059	0.0107	0.582	0.928623	underpowered		0.6504	0.0185	0.0266	0.4853	0.285356	underpowered		0.2503	0.0141	0.0134	0.2925	0.7902	underpowered		0.4885	-0.0083	0.022	0.7057	0.3882	underpowered		0.6507	0.0181
rs1452787	18	53207207	A	G	1	0.8971	-0.0004	0.0158	0.9819	0.431117	underpowered		0.5914	-0.0222	0.0113	0.04904	0.671132	Yes	rs1452787	0.6842	-0.0124	0.011	0.2605	0.653171	underpowered		0.6239	-0.0253	0.0249	0.3097	0.175578	underpowered		0.9048	-0.0038	0.0188	0.8382	0.27314	underpowered		0.5777	-0.0291	0.0218	0.1811	0.2235	underpowered		0.6237	-0.0276
rs7241572	18	77580712	A	G	7	0.159	0.0255	0.0213	0.2301	0.818364	No		0.1084	0.0093	0.0184	0.6128	0.420985	underpowered		0.1783	0.0351	0.0134	0.008929	0.612356	Yes	rs151286028	0.1059	-0.055	0.0395	0.1643	0.120829	underpowered		0.1588	0.0128	0.0397	0.7475	0.62485	underpowered		0.0944	0.0281	0.0374	0.4531	0.13	Yes	rs151286028	0.1062	-0.062
rs33430	19	30939443	A	G	3	0.5321	-0.0035	0.0099	0.7214	0.703144	underpowered		0.7876	-0.014	0.0156	0.3689	0.397364	underpowered		0.4814	-0.0083	0.0104	0.4256	0.575629	underpowered		0.6656	0.0501	0.0272	0.065	0.135178	underpowered		0.5361	0.0017	0.0116	0.8825	0.49902	underpowered		0.7865	-0.0091	0.0323	0.7789	0.13475	underpowered		0.6647	0.0569
rs74974231	20	39987612	A	G	14	0.0918	0.0071	0.0167	0.6725	0.858971	No		0.0096	-0.0265	0.0702	0.7056	0.083636	underpowered		0.147	0.0065	0.0141	0.6454	0.565388	underpowered		0.0647	-0.0836	0.0495	0.09106	0.092547	underpowered		0.0895	0.0073	0.0199	0.7156	0.66891	underpowered		0.0165	0.1516	0.1763	0.3899	0.06399	underpowered		0.0646	-0.1207
rs12624433	20	44680853	A	G	6	0.076	-0.0118	0.019	0.5352	0.482561	underpowered		0.299	-0.0138	0.0124	0.265	0.587604	underpowered		0.2237	0.0357	0.0126	0.004679	0.531877	Yes	rs4578918	0.2549	-0.0304	0.0276	0.2715	0.144257	underpowered		0.0668	-0.0103	0.023	0.655	0.31625	underpowered		0.2973	0.0232	0.024	0.3339	0.19175	underpowered		0.256	-0.0308
rs6066242	20	45843856	A	G	7	0.9125	0.0283	0.0207	0.1704	0.360883	Yes	rs6094631	0.7875	-0.0027	0.0147	0.8548	0.299202	underpowered		0.7331	0.0485	0.0126	0.0001218	0.346975	Yes	rs4555399	0.8084	-0.0074	0.0345	0.8295	0.0899163	underpowered		0.927	0.0406	0.0263	0.1221	0.24076	Yes	rs6094631	0.7887	0.0094	0.0325	0.7717	0.11089	underpowered		0.81	-0.0199
rs6012575	20	47598497	C	G	22	0.646	0.0031	0.0122	0.8004	0.493778	underpowered		0.6641	0.0062	0.0124	0.6191	0.35847	underpowered		0.615	0.005	0.0108	0.644	0.398058	underpowered		0.6086	0.016	0.0255	0.5301	0.109843	underpowered		0.6481	0.0023	0.0128	0.8587	0.33233	underpowered		0.6703	0.0337	0.0277	0.2236	0.12359	underpowered		0.6067	0.021
rs372519	21	46574554	A	G	32	0.4885	0.0221	0.0119	0.06223	0.601163	Yes	rs2838806	0.4828	-0.0112	0.012	0.3502	0.453208	underpowered		0.4611	0.0217	0.0107	0.04292	0.47762	Yes	rs2849618	0.5366	0.0124	0.026	0.6329	0.124659	underpowered		0.4891	0.0239	0.0125	0.05554	0.41338	Yes	rs2838806	0.4657	-0.0114	0.0263	0.6642	0.14927	underpowered		0.5363	0.0082
rs5758265	22	41617897	A	G	18	0.3723	0.0045	0.0113	0.6904	0.910951	No		0.3939	0.0096	0.0136	0.4819	0.778436	underpowered		0.4255	0.0328	0.0239	0.1707	0.815506	Yes	rs9611519	0.4026	0.005	0.0248	0.841	0.218942	underpowered		0.3722	-0.0001	0.0117	0.9921	0.73802	underpowered		0.3918	-0.0062	0.023	0.7885	0.27156	underpowered		0.4028	0.0061
rs7511013	22	46447132	C	G	4	0.6775	0.0211	0.0128	0.09992	0.729393	Yes	rs9627391	0.9591	0.0273	0.0541	0.6141	0.140354	underpowered		0.6916	0.0139	0.012	0.2476	0.549893	underpowered		0.8218	0.0648	0.0366	0.07652	0.111168	underpowered		0.6808	0.0307	0.0133	0.02138	0.52369	Yes	rs9627391	0.9724	0.1483	0.1354	0.2732	0.06638	underpowered		0.8218	0.0648
MD= Major depression; SNP= Single nucleotide polymorphism; CHR= Chromosome; BP= Base pair; EA= Effect allele; NEA= Non effect allele; EAF= Effect allele frequency; NvarCred= Number of variants in credible set; BETA= Regression coefficient; SE= Standard error of BETA
*Only 196 out of the 206 loci had results in at least one of the ancestry/ethnic groups in our analysis.
Two-sided association P values of z statistics from nverse-variance -weighted fixed-effect model meta-analysis are given.
Transferable: A locus was classified as transferable if at least one variant in the credible set was associated below the p-value threshold. The lead variant may not be significant for a transferable locus.
SNP_min_P provides the rsid of the variant in the credible set that had the smallest p-value in the non-European-ancestry lookup GWAS
[truncated: 5 more columns]

## Sheet: ST6. Ancestry-specific eQTLpQTL
Supplementary Table 6. Ancestry-specific eQTL and pQTL colocalisation analyses (QTL mapping for the transferability SNPs for all tissues).
SNP	SNP_chr	Mapped_gene	SNP_pos	Trait_chr	Trait_start	Trait_end	Pvalue	PMID	xQTL	Tissue	Population	Sample_size	Journal	Year	Genome	Describe	Title	MARKERNAME	SNP.y	CHR	BP	EUROPEAN_EA	EUROPEAN_NEA	EUROPEAN_EAF	EUROPEAN_BETA	EUROPEAN_SE	EUROPEAN_Pvalue	EUROPEAN_Pvalue_paper	P value threshold	Locus	Trans_EAST_ASIAN	Trans_SOUTH_ASIAN	Trans_HISPANIC_LATINAMERICAN	Trans_AFRICAN	Transferable_Ancestry	NonTransferable_Ancestry	NonTransferable_NoConflict
9_14654819	9	ZDHHC21	14654819	9	14611069	14693469	6.86e-12	24786080	eQTL	Blood-Monocyte	African	162	Science	2014	hg19	NA	Polarization of the effects of autoimmune and neurodegenerative risk alleles in leukocytes	9:14654819:A:G	rs10810201	9	14654819	a	g	0.3953	0.0187	0.0035	9.927e-08	4.38e-08	9.927e-06	rs10810201	Yes	NA	NA	NA	;East Asian		NA
3_49214303	3	WDR6	49214303	3	49044495	49053386	1.9e-11	24786080	eQTL	Blood-Monocyte	African	162	Science	2014	hg19	NA	Polarization of the effects of autoimmune and neurodegenerative risk alleles in leukocytes	3:49214303:G:T	rs9831648	3	49214303	t	g	0.7725	-0.0246	0.0041	1.875e-09	4.24e-09	1.875e-07	rs9831648	NA	NA	NA	Yes	;African		NA
9_14654819	9	ZDHHC21	14654819	9	14611069	14693469	3.92e-08	24786080	eQTL	Blood-T_cell_CD4+	African	162	Science	2014	hg19	NA	Polarization of the effects of autoimmune and neurodegenerative risk alleles in leukocytes	9:14654819:A:G	rs10810201	9	14654819	a	g	0.3953	0.0187	0.0035	9.927e-08	4.38e-08	9.927e-06	rs10810201	Yes	NA	NA	NA	;East Asian		NA
3_44731730	3	ZNF197	44731730	3	44626380	44689963	2.03169e-10	27768889	eQTL	Blood-Monocyte	Hispanic/Latin American	175	Cell	2016	hg19	normal	Genetic Ancestry and Natural Selection Drive Population Differences in Immune Responses to Pathogens	3:44731730:A:G	rs13058822	3	44731730	a	g	0.312	0.0228	0.0037	7.997e-10	8.16e-10	7.997e-08	rs13058822	NA	NA	NA	No		;African	Yes
12_58294344	12	EEF1AKMT3	58294344	12	58165275	58176324	1.05e-07	24786080	eQTL	Blood-Monocyte	East Asian	155	Science	2014	hg19	NA	Polarization of the effects of autoimmune and neurodegenerative risk alleles in leukocytes	12:58294344:A:G	rs61935769	12	58294344	a	g	0.3786	-0.0165	0.0036	3.781e-06	1.13e-08	0.0003781	rs61935769	NA	NA	NA	NA			NA
11_61557803	11	FADS1	61557803	11	61567097	61596790	1e-15	24786080	eQTL	Blood-T_cell_CD4+	East Asian	155	Science	2014	hg19	NA	Polarization of the effects of autoimmune and neurodegenerative risk alleles in leukocytes	11:61557803:C:T	rs102275	11	61557803	t	c	0.6537	-0.0196	0.0036	4.944e-08	1.44e-10	4.944e-06	rs102275	NA	NA	NA	Yes	;African		NA
7_12253880	7	TMEM106B	12253880	7	12250896	12282993	6.71e-11	24786080	eQTL	Blood-T_cell_CD4+	East Asian	155	Science	2014	hg19	NA	Polarization of the effects of autoimmune and neurodegenerative risk alleles in leukocytes	7:12253880:A:G	rs2043539	7	12253880	a	g	0.4181	0.0283	0.0035	3.064e-16	3.06e-16	3.064e-14	rs2043539	No	NA	Yes	No	;Hispanic/Latin American	;East Asian;African	No
5_140213510	5	WDR55	140213510	5	140044261	140053709	1.199e-14	20485568	eQTL	Brain-Cerebellum	European	150	PLoS genetics	2010	hg19	NA	Abundant quantitative trait loci exist for DNA methylation and gene expression in human brain	5:140213510:A:T	rs3756335	5	140213510	a	t	0.4703	-0.0189	0.0035	7.292e-08	1.26e-08	7.292e-06	rs3756335	NA	NA	Yes	NA	;Hispanic/Latin American		NA
13_31907741	13	B3GLCT	31907741	13	31774112	31906413	3.282e-14	20485568	eQTL	Brain-Frontal_Cortex	European	150	PLoS genetics	2010	hg19	NA	Abundant quantitative trait loci exist for DNA methylation and gene expression in human brain	13:31907741:C:T	rs1409379	13	31907741	t	c	0.7642	0.0256	0.004	2.489e-10	2.47e-10	2.489e-08	rs1409379	Yes	NA	NA	NA	;East Asian		NA
5_140213510	5	WDR55	140213510	5	140044261	140053709	5.888e-10	20485568	eQTL	Brain-Frontal_Cortex	European	150	PLoS genetics	2010	hg19	NA	Abundant quantitative trait loci exist for DNA methylation and gene expression in human brain	5:140213510:A:T	rs3756335	5	140213510	a	t	0.4703	-0.0189	0.0035	7.292e-08	1.26e-08	7.292e-06	rs3756335	NA	NA	Yes	NA	;Hispanic/Latin American		NA
13_31907741	13	B3GLCT	31907741	13	31774112	31906413	4.817e-13	20485568	eQTL	Brain-Temporal_Cortex	European	150	PLoS genetics	2010	hg19	NA	Abundant quantitative trait loci exist for DNA methylation and gene expression in human brain	13:31907741:C:T	rs1409379	13	31907741	t	c	0.7642	0.0256	0.004	2.489e-10	2.47e-10	2.489e-08	rs1409379	Yes	NA	NA	NA	;East Asian		NA
5_140213510	5	WDR55	140213510	5	140044261	140053709	8.658e-09	20485568	eQTL	Brain-Temporal_Cortex	European	150	PLoS genetics	2010	hg19	NA	Abundant quantitative trait loci exist for DNA methylation and gene expression in human brain	5:140213510:A:T	rs3756335	5	140213510	a	t	0.4703	-0.0189	0.0035	7.292e-08	1.26e-08	7.292e-06	rs3756335	NA	NA	Yes	NA	;Hispanic/Latin American		NA
13_31907741	13	B3GLCT	31907741	13	31774112	31906413	2.458e-12	20485568	eQTL	Brain-Pons	European	150	PLoS genetics	2010	hg19	NA	Abundant quantitative trait loci exist for DNA methylation and gene expression in human brain	13:31907741:C:T	rs1409379	13	31907741	t	c	0.7642	0.0256	0.004	2.489e-10	2.47e-10	2.489e-08	rs1409379	Yes	NA	NA	NA	;East Asian		NA
11_61557803	11	TMEM258	61557803	11	61535973	61560274	1.71e-10	21829388	eQTL	Blood	European	1469	PLoS genetics	2011	hg19	original reported cis	Trans-eQTLs reveal that independent genetic variants associated with a complex phenotype converge on intermediate genes, with a major role for the HLA	11:61557803:C:T	rs102275	11	61557803	t	c	0.6537	-0.0196	0.0036	4.944e-08	1.44e-10	4.944e-06	rs102275	NA	NA	NA	Yes	;African		NA
11_61557803	11	FADS1	61557803	11	61567097	61596790	2.85e-07	21829388	eQTL	Blood	European	1469	PLoS genetics	2011	hg19	original reported cis	Trans-eQTLs reveal that independent genetic variants associated with a complex phenotype converge on intermediate genes, with a major role for the HLA	11:61557803:C:T	rs102275	11	61557803	t	c	0.6537	-0.0196	0.0036	4.944e-08	1.44e-10	4.944e-06	rs102275	NA	NA	NA	Yes	;African		NA
3_44635461	3	ZNF502	44635461	3	44754135	44765323	9.83e-13	21829388	eQTL	Blood	European	1469	PLoS genetics	2011	hg19	original reported cis	Trans-eQTLs reveal that independent genetic variants associated with a complex phenotype converge on intermediate genes, with a major role for the HLA	3:44635461:A:G	rs13319803	3	44635461	a	g	0.3905	-0.0184	0.0035	1.518e-07	4.17e-13	1.518e-05	rs13319803	NA	NA	NA	Yes	;African		NA
13_31907741	13	B3GLCT	31907741	13	31774112	31906413	4.82e-24	21829388	eQTL	Blood	European	1469	PLoS genetics	2011	hg19	original reported cis	Trans-eQTLs reveal that independent genetic variants associated with a complex phenotype converge on intermediate genes, with a major role for the HLA	13:31907741:C:T	rs1409379	13	31907741	t	c	0.7642	0.0256	0.004	2.489e-10	2.47e-10	2.489e-08	rs1409379	Yes	NA	NA	NA	;East Asian		NA
15_91426560	15	FURIN	91426560	15	91411818	91426688	4.17e-15	21829388	eQTL	Blood	European	1469	PLoS genetics	2011	hg19	original reported cis	Trans-eQTLs reveal that independent genetic variants associated with a complex phenotype converge on intermediate genes, with a major role for the HLA	15:91426560:A:G	rs4702	15	91426560	a	g	0.5527	-0.0157	0.0035	7.989e-06	5.82e-10	0.0007989	rs4702	NA	NA	Yes	NA	;Hispanic/Latin American		NA
15_91426560	15	FES	91426560	15	91426925	91439006	2.38e-19	21829388	eQTL	Blood	European	1469	PLoS genetics	2011	hg19	original reported cis	Trans-eQTLs reveal that independent genetic variants associated with a complex phenotype converge on intermediate genes, with a major role for the HLA	15:91426560:A:G	rs4702	15	91426560	a	g	0.5527	-0.0157	0.0035	7.989e-06	5.82e-10	0.0007989	rs4702	NA	NA	Yes	NA	;Hispanic/Latin American		NA
11_61557803	11	FADS1	61557803	11	61567097	61596790	1.04e-14	22212596	eQTL	Brain-Cerebellum	European	153	Molecular psychiatry	2012	hg19	NA	Enrichment of cis-regulatory gene expression SNPs and methylation quantitative trait loci among bipolar disorder susceptibility variants	11:61557803:C:T	rs102275	11	61557803	t	c	0.6537	-0.0196	0.0036	4.944e-08	1.44e-10	4.944e-06	rs102275	NA	NA	NA	Yes	;African		NA
3_44635461	3	ZNF501	44635461	3	44771088	44778575	8.94e-09	22212596	eQTL	Brain-Cerebellum	European	153	Molecular psychiatry	2012	hg19	NA	Enrichment of cis-regulatory gene expression SNPs and methylation quantitative trait loci among bipolar disorder susceptibility variants	3:44635461:A:G	rs13319803	3	44635461	a	g	0.3905	-0.0184	0.0035	1.518e-07	4.17e-13	1.518e-05	rs13319803	NA	NA	NA	Yes	;African		NA
6_147967761	6	PLCE1	147967761	10	95790569	96092580	1.41e-06	22212596	eQTL	Brain-Cerebellum	European	153	Molecular psychiatry	2012	hg19	NA	Enrichment of cis-regulatory gene expression SNPs and methylation quantitative trait loci among bipolar disorder susceptibility variants	6:147967761:A:G	rs1589738	6	147967761	a	g	0.3696	0.0202	0.0035	1.18e-08	7.49e-09	1.18e-06	rs1589738	Yes	NA	Yes	NA	;East Asian;Hispanic/Latin American		NA
6_147967761	6	NUDT21	147967761	16	56463045	56486111	1.89e-06	22212596	eQTL	Brain-Cerebellum	European	153	Molecular psychiatry	2012	hg19	NA	Enrichment of cis-regulatory gene expression SNPs and methylation quantitative trait loci among bipolar disorder susceptibility variants	6:147967761:A:G	rs1589738	6	147967761	a	g	0.3696	0.0202	0.0035	1.18e-08	7.49e-09	1.18e-06	rs1589738	Yes	NA	Yes	NA	;East Asian;Hispanic/Latin American		NA
11_61557803	11	FADS1	61557803	11	61567097	61596790	3.75e-22	22446964	eQTL	Blood-B_cell	European	288	Nature genetics	2012	hg19	original reported cis	Genetics of gene expression in primary immune cells identifies cell type-specific master regulators and roles of HLA alleles	11:61557803:C:T	rs102275	11	61557803	t	c	0.6537	-0.0196	0.0036	4.944e-08	1.44e-10	4.944e-06	rs102275	NA	NA	NA	Yes	;African		NA
3_44635461	3	ZKSCAN7	44635461	3	44596685	44635665	4.88e-08	22685416	eQTL	Brain-Cerebellum	European	197	PLoS genetics	2012	hg19	NA	Brain expression genome-wide association study (eGWAS) identifies human disease-associated variants	3:44635461:A:G	rs13319803	3	44635461	a	g	0.3905	-0.0184	0.0035	1.518e-07	4.17e-13	1.518e-05	rs13319803	NA	NA	NA	Yes	;African		NA
13_31907741	13	B3GLCT	31907741	13	31774112	31906413	2.66e-12	22685416	eQTL	Brain-Cerebellum	European	197	PLoS genetics	2012	hg19	NA	Brain expression genome-wide association study (eGWAS) identifies human disease-associated variants	13:31907741:C:T	rs1409379	13	31907741	t	c	0.7642	0.0256	0.004	2.489e-10	2.47e-10	2.489e-08	rs1409379	Yes	NA	NA	NA	;East Asian		NA
3_44635461	3	ZKSCAN7	44635461	3	44596685	44635665	4.17e-08	22685416	eQTL	Brain-Cerebellum	European	177	PLoS genetics	2012	hg19	NA	Brain expression genome-wide association study (eGWAS) identifies human disease-associated variants	3:44635461:A:G	rs13319803	3	44635461	a	g	0.3905	-0.0184	0.0035	1.518e-07	4.17e-13	1.518e-05	rs13319803	NA	NA	NA	Yes	;African		NA
13_31907741	13	B3GLCT	31907741	13	31774112	31906413	2.56e-17	22685416	eQTL	Brain-Cerebellum	European	177	PLoS genetics	2012	hg19	NA	Brain expression genome-wide association study (eGWAS) identifies human disease-associated variants	13:31907741:C:T	rs1409379	13	31907741	t	c	0.7642	0.0256	0.004	2.489e-10	2.47e-10	2.489e-08	rs1409379	Yes	NA	NA	NA	;East Asian		NA
14_104017953	14	CKB	104017953	14	103986004	103989170	6.7e-16	22941192	eQTL	Lymphocyte	European	777	Nature genetics	2012	hg19	NA	Mapping cis and trans regulatory effects across multiple tissues in twins	14:104017953:A:G	rs10149470	14	104017953	a	g	0.4861	-0.0282	0.0035	4.002e-16	2.34e-16	4.002e-14	rs10149470	No	NA	Yes	No	;Hispanic/Latin American	;East Asian;African	No
11_61557803	11	FADS1	61557803	11	61567097	61596790	1.68e-10	28248954	eQTL	Blood-T_cell_CD4+	European	293	PLoS genetics	2017	hg19	original reported cis	Pathogenic implications for autoimmune mechanisms derived by comparative eQTL analysis of CD4+ versus CD8+ T cells	11:61557803:C:T	rs102275	11	61557803	t	c	0.6537	-0.0196	0.0036	4.944e-08	1.44e-10	4.944e-06	rs102275	NA	NA	NA	Yes	;African		NA
9_129627960	9	RALGPS1	129627960	9	129677053	129985445	7.59e-12	28248954	eQTL	Blood-T_cell_CD4+	European	293	PLoS genetics	2017	hg19	original reported cis	Pathogenic implications for autoimmune mechanisms derived by comparative eQTL analysis of CD4+ versus CD8+ T cells	9:129627960:A:G	rs10987507	9	129627960	a	g	0.7226	-0.0195	0.0039	4.248e-07	3.1e-08	4.248e-05	rs10987507	NA	NA	Yes	NA	;Hispanic/Latin American		NA
6_26483910	6	BTN3A1	26483910	6	26402465	26415436	6.75e-17	28248954	eQTL	Blood-T_cell_CD4+	European	293	PLoS genetics	2017	hg19	original reported cis	Pathogenic implications for autoimmune mechanisms derived by comparative eQTL analysis of CD4+ versus CD8+ T cells	6:26483910:A:C	rs12525684	6	26483910	a	c	0.5098	-0.0211	0.0034	8.134e-10	1.43e-10	8.134e-08	rs12525684	NA	NA	NA	NA			NA
3_44635461	3	ZNF502	44635461	3	44754135	44765323	7.71e-07	28248954	eQTL	Blood-T_cell_CD4+	European	293	PLoS genetics	2017	hg19	original reported cis	Pathogenic implications for autoimmune mechanisms derived by comparative eQTL analysis of CD4+ versus CD8+ T cells	3:44635461:A:G	rs13319803	3	44635461	a	g	0.3905	-0.0184	0.0035	1.518e-07	4.17e-13	1.518e-05	rs13319803	NA	NA	NA	Yes	;African		NA
13_31907741	13	B3GLCT	31907741	13	31774112	31906413	1.23e-32	28248954	eQTL	Blood-T_cell_CD4+	European	293	PLoS genetics	2017	hg19	original reported cis	Pathogenic implications for autoimmune mechanisms derived by comparative eQTL analysis of CD4+ versus CD8+ T cells	13:31907741:C:T	rs1409379	13	31907741	t	c	0.7642	0.0256	0.004	2.489e-10	2.47e-10	2.489e-08	rs1409379	Yes	NA	NA	NA	;East Asian		NA
1_52342427	1	NRDC	52342427	1	52254863	52344609	2.1e-06	28248954	eQTL	Blood-T_cell_CD4+	European	293	PLoS genetics	2017	hg19	original reported cis	Pathogenic implications for autoimmune mechanisms derived by comparative eQTL analysis of CD4+ versus CD8+ T cells	1:52342427:C:T	rs1890946	1	52342427	t	c	0.4671	-0.0232	0.0034	1.655e-11	1.4e-11	1.655e-09	rs1890946	NA	NA	NA	Yes	;African		NA
1_8489302	1	RERE	8489302	1	8412457	8877699	4.09e-09	28248954	eQTL	Blood-T_cell_CD4+	European	293	PLoS genetics	2017	hg19	original reported cis	Pathogenic implications for autoimmune mechanisms derived by comparative eQTL analysis of CD4+ versus CD8+ T cells	1:8489302:C:T	rs301799	1	8489302	t	c	0.5694	-0.0258	0.0035	9.6e-14	3.67e-14	9.6e-12	rs301799	NA	NA	Yes	No	;Hispanic/Latin American	;African	No
10_76854564	10	COMTD1	76854564	10	76993727	76995788	2.46e-07	28248954	eQTL	Blood-T_cell_CD4+	European	293	PLoS genetics	2017	hg19	original reported cis	Pathogenic implications for autoimmune mechanisms derived by comparative eQTL analysis of CD4+ versus CD8+ T cells	10:76854564:C:T	rs3088142	10	76854564	t	c	0.4132	0.0169	0.0035	1.22e-06	1.36e-10	0.000122	rs3088142	NA	NA	NA	NA			NA
11_113266411	11	ANKK1	113266411	11	113258513	113271140	4.24e-06	28248954	eQTL	Blood-T_cell_CD4+	European	293	PLoS genetics	2017	hg19	original reported cis	Pathogenic implications for autoimmune mechanisms derived by comparative eQTL analysis of CD4+ versus CD8+ T cells	11:113266411:A:C	rs35023999	11	113266411	a	c	0.4912	0.0174	0.0034	3.545e-07	2.16e-11	3.545e-05	rs35023999	NA	NA	NA	NA			NA
21_46574554	21	POFUT2	46574554	21	46683843	46707813	2.19e-11	28248954	eQTL	Blood-T_cell_CD4+	European	293	PLoS genetics	2017	hg19	original reported cis	Pathogenic implications for autoimmune mechanisms derived by comparative eQTL analysis of CD4+ versus CD8+ T cells	21:46574554:A:G	rs372519	21	46574554	a	g	0.5318	0.0181	0.0035	1.763e-07	2.64e-08	1.763e-05	rs372519	NA	NA	Yes	Yes	;African;Hispanic/Latin American		NA
5_140213510	5	HARS2	140213510	5	140071015	140078890	7.02e-07	28248954	eQTL	Blood-T_cell_CD4+	European	293	PLoS genetics	2017	hg19	original reported cis	Pathogenic implications for autoimmune mechanisms derived by comparative eQTL analysis of CD4+ versus CD8+ T cells	5:140213510:A:T	rs3756335	5	140213510	a	t	0.4703	-0.0189	0.0035	7.292e-08	1.26e-08	7.292e-06	rs3756335	NA	NA	Yes	NA	;Hispanic/Latin American		NA
5_140213510	5	WDR55	140213510	5	140044261	140053709	9.08e-08	28248954	eQTL	Blood-T_cell_CD4+	European	293	PLoS genetics	2017	hg19	original reported cis	Pathogenic implications for autoimmune mechanisms derived by comparative eQTL analysis of CD4+ versus CD8+ T cells	5:140213510:A:T	rs3756335	5	140213510	a	t	0.4703	-0.0189	0.0035	7.292e-08	1.26e-08	7.292e-06	rs3756335	NA	NA	Yes	NA	;Hispanic/Latin American		NA
6_130582515	6	SAMD3	130582515	6	130465460	130686570	4.09e-09	28248954	eQTL	Blood-T_cell_CD4+	European	293	PLoS genetics	2017	hg19	original reported cis	Pathogenic implications for autoimmune mechanisms derived by comparative eQTL analysis of CD4+ versus CD8+ T cells	6:130582515:C:T	rs55650481	6	130582515	t	c	0.1127	-0.0268	0.0056	1.448e-06	4.05e-08	0.0001448	rs55650481	NA	NA	NA	NA			NA
22_41617897	22	EP300	41617897	22	41488596	41576081	2.07e-09	28248954	eQTL	Blood-T_cell_CD4+	European	293	PLoS genetics	2017	hg19	original reported cis	Pathogenic implications for autoimmune mechanisms derived by comparative eQTL analysis of CD4+ versus CD8+ T cells	22:41617897:A:G	rs5758265	22	41617897	a	g	0.2849	0.0274	0.0038	7.739e-13	3.55e-13	7.739e-11	rs5758265	NA	NA	Yes	No	;Hispanic/Latin American	;African	No
12_58294344	12	EEF1AKMT3	58294344	12	58165275	58176324	1.38e-08	28248954	eQTL	Blood-T_cell_CD4+	European	293	PLoS genetics	2017	hg19	original reported cis	Pathogenic implications for autoimmune mechanisms derived by comparative eQTL analysis of CD4+ versus CD8+ T cells	12:58294344:A:G	rs61935769	12	58294344	a	g	0.3786	-0.0165	0.0036	3.781e-06	1.13e-08	0.0003781	rs61935769	NA	NA	NA	NA			NA
3_101274807	3	SENP7	101274807	3	101043049	101232085	4.42e-08	28248954	eQTL	Blood-T_cell_CD4+	European	293	PLoS genetics	2017	hg19	original reported cis	Pathogenic implications for autoimmune mechanisms derived by comparative eQTL analysis of CD4+ versus CD8+ T cells	3:101274807:G:T	rs9825208	3	101274807	t	g	0.4462	-0.0195	0.0035	1.643e-08	2.68e-08	1.643e-06	rs9825208	NA	NA	NA	NA			NA
3_49214303	3	AMT	49214303	3	49454208	49460186	1.62e-19	28248954	eQTL	Blood-T_cell_CD4+	European	293	PLoS genetics	2017	hg19	original reported cis	Pathogenic implications for autoimmune mechanisms derived by comparative eQTL analysis of CD4+ versus CD8+ T cells	3:49214303:G:T	rs9831648	3	49214303	t	g	0.7725	-0.0246	0.0041	1.875e-09	4.24e-09	1.875e-07	rs9831648	NA	NA	NA	Yes	;African		NA
6_26483910	6	BTN3A1	26483910	6	26402465	26415436	7.19e-18	28248954	eQTL	Blood-T_cell_CD8+	European	283	PLoS genetics	2017	hg19	original reported cis	Pathogenic implications for autoimmune mechanisms derived by comparative eQTL analysis of CD4+ versus CD8+ T cells	6:26483910:A:C	rs12525684	6	26483910	a	c	0.5098	-0.0211	0.0034	8.134e-10	1.43e-10	8.134e-08	rs12525684	NA	NA	NA	NA			NA
13_31907741	13	B3GLCT	31907741	13	31774112	31906413	8.04e-32	28248954	eQTL	Blood-T_cell_CD8+	European	283	PLoS genetics	2017	hg19	original reported cis	Pathogenic implications for autoimmune mechanisms derived by comparative eQTL analysis of CD4+ versus CD8+ T cells	13:31907741:C:T	rs1409379	13	31907741	t	c	0.7642	0.0256	0.004	2.489e-10	2.47e-10	2.489e-08	rs1409379	Yes	NA	NA	NA	;East Asian		NA
1_8489302	1	RERE	8489302	1	8412457	8877699	9.96e-10	28248954	eQTL	Blood-T_cell_CD8+	European	283	PLoS genetics	2017	hg19	original reported cis	Pathogenic implications for autoimmune mechanisms derived by comparative eQTL analysis of CD4+ versus CD8+ T cells	1:8489302:C:T	rs301799	1	8489302	t	c	0.5694	-0.0258	0.0035	9.6e-14	3.67e-14	9.6e-12	rs301799	NA	NA	Yes	No	;Hispanic/Latin American	;African	No
21_46574554	21	POFUT2	46574554	21	46683843	46707813	5.03e-08	28248954	eQTL	Blood-T_cell_CD8+	European	283	PLoS genetics	2017	hg19	original reported cis	Pathogenic implications for autoimmune mechanisms derived by comparative eQTL analysis of CD4+ versus CD8+ T cells	21:46574554:A:G	rs372519	21	46574554	a	g	0.5318	0.0181	0.0035	1.763e-07	2.64e-08	1.763e-05	rs372519	NA	NA	Yes	Yes	;African;Hispanic/Latin American		NA
22_41617897	22	EP300	41617897	22	41488596	41576081	2.23e-09	28248954	eQTL	Blood-T_cell_CD8+	European	283	PLoS genetics	2017	hg19	original reported cis	Pathogenic implications for autoimmune mechanisms derived by comparative eQTL analysis of CD4+ versus CD8+ T cells	22:41617897:A:G	rs5758265	22	41617897	a	g	0.2849	0.0274	0.0038	7.739e-13	3.55e-13	7.739e-11	rs5758265	NA	NA	Yes	No	;Hispanic/Latin American	;African	No
11_65314830	11	LTBP3	65314830	11	65306276	65326401	2.02e-07	28248954	eQTL	Blood-T_cell_CD8+	European	283	PLoS genetics	2017	hg19	original reported cis	Pathogenic implications for autoimmune mechanisms derived by comparative eQTL analysis of CD4+ versus CD8+ T cells	11:65314830:A:T	rs58621819	11	65314830	a	t	0.7895	-0.0239	0.0042	1.691e-08	3.44e-08	1.691e-06	rs58621819	NA	NA	NA	NA			NA
12_58294344	12	EEF1AKMT3	58294344	12	58165275	58176324	9.96e-07	28248954	eQTL	Blood-T_cell_CD8+	European	283	PLoS genetics	2017	hg19	original reported cis	Pathogenic implications for autoimmune mechanisms derived by comparative eQTL analysis of CD4+ versus CD8+ T cells	12:58294344:A:G	rs61935769	12	58294344	a	g	0.3786	-0.0165	0.0036	3.781e-06	1.13e-08	0.0003781	rs61935769	NA	NA	NA	NA			NA
12_121342084	12	SPPL3	121342084	12	121200313	121342161	3.74e-06	28248954	eQTL	Blood-T_cell_CD8+	European	283	PLoS genetics	2017	hg19	original reported cis	Pathogenic implications for autoimmune mechanisms derived by comparative eQTL analysis of CD4+ versus CD8+ T cells	12:121342084:A:G	rs904628	12	121342084	a	g	0.478	0.022	0.0035	1.892e-10	1.24e-10	1.892e-08	rs904628	NA	NA	Yes	Yes	;African;Hispanic/Latin American		NA
3_49214303	3	AMT	49214303	3	49454208	49460186	2.24e-15	28248954	eQTL	Blood-T_cell_CD8+	European	283	PLoS genetics	2017	hg19	original reported cis	Pathogenic implications for autoimmune mechanisms derived by comparative eQTL analysis of CD4+ versus CD8+ T cells	3:49214303:G:T	rs9831648	3	49214303	t	g	0.7725	-0.0246	0.0041	1.875e-09	4.24e-09	1.875e-07	rs9831648	NA	NA	NA	Yes	;African		NA
11_61557803	11	MRPS22	61557803	3	138724648	139076065	3.43e-06	28248954	eQTL	Blood-T_cell_CD8+	European	283	PLoS genetics	2017	hg19	original reported trans	Pathogenic implications for autoimmune mechanisms derived by comparative eQTL analysis of CD4+ versus CD8+ T cells	11:61557803:C:T	rs102275	11	61557803	t	c	0.6537	-0.0196	0.0036	4.944e-08	1.44e-10	4.944e-06	rs102275	NA	NA	NA	Yes	;African		NA
13_31907741	13	B3GLCT	31907741	13	31774112	31906413	2.9e-49	23622250	eQTL	Brain-Prefrontal_Cortex	European	549	Cell	2013	hg19	NA	Integrated systems approach identifies genetic nodes and networks in late-onset Alzheimer's disease	13:31907741:C:T	rs1409379	13	31907741	t	c	0.7642	0.0256	0.004	2.489e-10	2.47e-10	2.489e-08	rs1409379	Yes	NA	NA	NA	;East Asian		NA
15_91426560	15	FURIN	91426560	15	91411818	91426688	1.45e-15	23622250	eQTL	Brain-Prefrontal_Cortex	European	549	Cell	2013	hg19	NA	Integrated systems approach identifies genetic nodes and networks in late-onset Alzheimer's disease	15:91426560:A:G	rs4702	15	91426560	a	g	0.5527	-0.0157	0.0035	7.989e-06	5.82e-10	0.0007989	rs4702	NA	NA	Yes	NA	;Hispanic/Latin American		NA
13_31907741	13	B3GLCT	31907741	13	31774112	31906413	6.63e-33	23622250	eQTL	Brain-Cortex	European	549	Cell	2013	hg19	NA	Integrated systems approach identifies genetic nodes and networks in late-onset Alzheimer's disease	13:31907741:C:T	rs1409379	13	31907741	t	c	0.7642	0.0256	0.004	2.489e-10	2.47e-10	2.489e-08	rs1409379	Yes	NA	NA	NA	;East Asian		NA
15_91426560	15	FURIN	91426560	15	91411818	91426688	2.3e-13	23622250	eQTL	Brain-Cortex	European	549	Cell	2013	hg19	NA	Integrated systems approach identifies genetic nodes and networks in late-onset Alzheimer's disease	15:91426560:A:G	rs4702	15	91426560	a	g	0.5527	-0.0157	0.0035	7.989e-06	5.82e-10	0.0007989	rs4702	NA	NA	Yes	NA	;Hispanic/Latin American		NA
13_31907741	13	B3GLCT	31907741	13	31774112	31906413	2.26e-32	23622250	eQTL	Brain-Cerebellum	European	549	Cell	2013	hg19	NA	Integrated systems approach identifies genetic nodes and networks in late-onset Alzheimer's disease	13:31907741:C:T	rs1409379	13	31907741	t	c	0.7642	0.0256	0.004	2.489e-10	2.47e-10	2.489e-08	rs1409379	Yes	NA	NA	NA	;East Asian		NA
15_91426560	15	FURIN	91426560	15	91411818	91426688	1.06e-09	23622250	eQTL	Brain-Cerebellum	European	549	Cell	2013	hg19	NA	Integrated systems approach identifies genetic nodes and networks in late-onset Alzheimer's disease	15:91426560:A:G	rs4702	15	91426560	a	g	0.5527	-0.0157	0.0035	7.989e-06	5.82e-10	0.0007989	rs4702	NA	NA	Yes	NA	;Hispanic/Latin American		NA
15_91426560	15	FES	91426560	15	91426925	91439006	1.22e-11	24604202	eQTL	Blood-Monocyte	European	432	Science	2014	hg19	normal (cis)	Innate immune activity conditions the effect of regulatory variants upon monocyte gene expression	15:91426560:A:G	rs4702	15	91426560	a	g	0.5527	-0.0157	0.0035	7.989e-06	5.82e-10	0.0007989	rs4702	NA	NA	Yes	NA	;Hispanic/Latin American		NA
11_61557803	11	FADS1	61557803	11	61567097	61596790	2.16e-06	24604202	eQTL	Blood-Monocyte	European	432	Science	2014	hg19	LPS exposure 2h (cis)	Innate immune activity conditions the effect of regulatory variants upon monocyte gene expression	11:61557803:C:T	rs102275	11	61557803	t	c	0.6537	-0.0196	0.0036	4.944e-08	1.44e-10	4.944e-06	rs102275	NA	NA	NA	Yes	;African		NA
16_72214276	16	PMFBP1	72214276	16	72146056	72210777	9.17e-22	24604202	eQTL	Blood-Monocyte	European	432	Science	2014	hg19	LPS exposure 2h (cis)	Innate immune activity conditions the effect of regulatory variants upon monocyte gene expression	16:72214276:A:C	rs11643192	16	72214276	a	c	0.3982	0.0202	0.0035	7.655e-09	7.02e-09	7.655e-07	rs11643192	NA	NA	Yes	NA	;Hispanic/Latin American		NA
15_91426560	15	FES	91426560	15	91426925	91439006	7.48e-07	24604202	eQTL	Blood-Monocyte	European	432	Science	2014	hg19	LPS exposure 2h (cis)	Innate immune activity conditions the effect of regulatory variants upon monocyte gene expression	15:91426560:A:G	rs4702	15	91426560	a	g	0.5527	-0.0157	0.0035	7.989e-06	5.82e-10	0.0007989	rs4702	NA	NA	Yes	NA	;Hispanic/Latin American		NA
16_72214276	16	PMFBP1	72214276	16	72146056	72210777	1.79e-20	24604202	eQTL	Blood-Monocyte	European	432	Science	2014	hg19	LPS exposure 24h (cis)	Innate immune activity conditions the effect of regulatory variants upon monocyte gene expression	16:72214276:A:C	rs11643192	16	72214276	a	c	0.3982	0.0202	0.0035	7.655e-09	7.02e-09	7.655e-07	rs11643192	NA	NA	Yes	NA	;Hispanic/Latin American		NA
15_91426560	15	FURIN	91426560	15	91411818	91426688	4.2e-06	24604202	eQTL	Blood-Monocyte	European	432	Science	2014	hg19	LPS exposure 24h (cis)	Innate immune activity conditions the effect of regulatory variants upon monocyte gene expression	15:91426560:A:G	rs4702	15	91426560	a	g	0.5527	-0.0157	0.0035	7.989e-06	5.82e-10	0.0007989	rs4702	NA	NA	Yes	NA	;Hispanic/Latin American		NA
15_91426560	15	FES	91426560	15	91426925	91439006	1.82e-12	24604202	eQTL	Blood-Monocyte	European	432	Science	2014	hg19	LPS exposure 24h (cis)	Innate immune activity conditions the effect of regulatory variants upon monocyte gene expression	15:91426560:A:G	rs4702	15	91426560	a	g	0.5527	-0.0157	0.0035	7.989e-06	5.82e-10	0.0007989	rs4702	NA	NA	Yes	NA	;Hispanic/Latin American		NA
11_61557803	11	FADS1	61557803	11	61567097	61596790	9.32e-08	24604202	eQTL	Blood-Monocyte	European	432	Science	2014	hg19	IFN-alpha exposure (cis)	Innate immune activity conditions the effect of regulatory variants upon monocyte gene expression	11:61557803:C:T	rs102275	11	61557803	t	c	0.6537	-0.0196	0.0036	4.944e-08	1.44e-10	4.944e-06	rs102275	NA	NA	NA	Yes	;African		NA
16_72214276	16	PMFBP1	72214276	16	72146056	72210777	2.15e-11	24604202	eQTL	Blood-Monocyte	European	432	Science	2014	hg19	IFN-alpha exposure (cis)	Innate immune activity conditions the effect of regulatory variants upon monocyte gene expression	16:72214276:A:C	rs11643192	16	72214276	a	c	0.3982	0.0202	0.0035	7.655e-09	7.02e-09	7.655e-07	rs11643192	NA	NA	Yes	NA	;Hispanic/Latin American		NA
15_91426560	15	FES	91426560	15	91426925	91439006	9.04e-08	24604202	eQTL	Blood-Monocyte	European	432	Science	2014	hg19	IFN-alpha exposure (cis)	Innate immune activity conditions the effect of regulatory variants upon monocyte gene expression	15:91426560:A:G	rs4702	15	91426560	a	g	0.5527	-0.0157	0.0035	7.989e-06	5.82e-10	0.0007989	rs4702	NA	NA	Yes	NA	;Hispanic/Latin American		NA
12_110741356	12	GPN3	110741356	12	110890291	110907073	1.06e-09	24786080	eQTL	Blood-Monocyte	European	377	Science	2014	hg19	NA	Polarization of the effects of autoimmune and neurodegenerative risk alleles in leukocytes	12:110741356:C:T	rs10774600	12	110741356	t	c	0.1663	-0.0276	0.0047	4.779e-09	3.09e-09	4.779e-07	rs10774600	NA	NA	NA	NA			NA
12_110741356	12	FAM216A	110741356	12	110906220	110928190	1.15e-08	24786080	eQTL	Blood-Monocyte	European	377	Science	2014	hg19	NA	Polarization of the effects of autoimmune and neurodegenerative risk alleles in leukocytes	12:110741356:C:T	rs10774600	12	110741356	t	c	0.1663	-0.0276	0.0047	4.779e-09	3.09e-09	4.779e-07	rs10774600	NA	NA	NA	NA			NA
9_129627960	9	RALGPS1	129627960	9	129677053	129985445	1.82e-07	24786080	eQTL	Blood-Monocyte	European	377	Science	2014	hg19	NA	Polarization of the effects of autoimmune and neurodegenerative risk alleles in leukocytes	9:129627960:A:G	rs10987507	9	129627960	a	g	0.7226	-0.0195	0.0039	4.248e-07	3.1e-08	4.248e-05	rs10987507	NA	NA	Yes	NA	;Hispanic/Latin American		NA
6_26189356	6	BTN3A2	26189356	6	26365387	26378548	6.2e-08	24786080	eQTL	Blood-Monocyte	European	377	Science	2014	hg19	NA	Polarization of the effects of autoimmune and neurodegenerative risk alleles in leukocytes	6:26189356:C:G	rs13204572	6	26189356	c	g	0.0885	-0.0395	0.0061	1.157e-10	7.67e-12	1.157e-08	rs13204572	NA	NA	Yes	NA	;Hispanic/Latin American		NA
6_76249698	6	SENP6	76249698	6	76311225	76427997	8.2e-09	24786080	eQTL	Blood-Monocyte	European	377	Science	2014	hg19	NA	Polarization of the effects of autoimmune and neurodegenerative risk alleles in leukocytes	6:76249698:C:G	rs1414592	6	76249698	c	g	0.4761	-0.0184	0.0035	1.481e-07	2.04e-08	1.481e-05	rs1414592	NA	NA	NA	NA			NA
11_57650796	11	CLP1	57650796	11	57416465	57429337	2.31e-06	24786080	eQTL	Blood-Monocyte	European	377	Science	2014	hg19	NA	Polarization of the effects of autoimmune and neurodegenerative risk alleles in leukocytes	11:57650796:C:T	rs2509805	11	57650796	t	c	0.3221	0.0216	0.0037	5.341e-09	6.73e-09	5.341e-07	rs2509805	NA	NA	Yes	NA	;Hispanic/Latin American		NA
17_8054759	17	CTC1	8054759	17	8128133	8151413	4.86e-07	24786080	eQTL	Blood-Monocyte	European	377	Science	2014	hg19	NA	Polarization of the effects of autoimmune and neurodegenerative risk alleles in leukocytes	17:8054759:A:G	rs2585399	17	8054759	a	g	0.5983	0.0168	0.0035	1.749e-06	3.53e-08	0.0001749	rs2585399	NA	NA	NA	NA			NA
6_33558658	6	ITPR3	33558658	6	33588142	33664351	8.11e-08	24786080	eQTL	Blood-Monocyte	European	377	Science	2014	hg19	NA	Polarization of the effects of autoimmune and neurodegenerative risk alleles in leukocytes	6:33558658:A:G	rs422907	6	33558658	a	g	0.6478	-0.0175	0.0036	1.109e-06	1.06e-08	0.0001109	rs422907	NA	NA	NA	NA			NA
12_58294344	12	ATP23	58294344	12	58299822	58352931	1.38e-09	24786080	eQTL	Blood-Monocyte	European	377	Science	2014	hg19	NA	Polarization of the effects of autoimmune and neurodegenerative risk alleles in leukocytes	12:58294344:A:G	rs61935769	12	58294344	a	g	0.3786	-0.0165	0.0036	3.781e-06	1.13e-08	0.0003781	rs61935769	NA	NA	NA	NA			NA
6_28354835	6	HIST1H2BL	28354835	6	27775222	27775709	3.33e-08	24786080	eQTL	Blood-Monocyte	European	377	Science	2014	hg19	NA	Polarization of the effects of autoimmune and neurodegenerative risk alleles in leukocytes	6:28354835:C:G	rs67981811	6	28354835	c	g	0.9007	0.0503	0.0058	4.181e-18	1.99e-20	4.181e-16	rs67981811	NA	NA	Yes	NA	;Hispanic/Latin American		NA
6_28354835	6	HIST1H4L	28354835	6	27840977	27841288	2.28e-07	24786080	eQTL	Blood-Monocyte	European	377	Science	2014	hg19	NA	Polarization of the effects of autoimmune and neurodegenerative risk alleles in leukocytes	6:28354835:C:G	rs67981811	6	28354835	c	g	0.9007	0.0503	0.0058	4.181e-18	1.99e-20	4.181e-16	rs67981811	NA	NA	Yes	NA	;Hispanic/Latin American		NA
6_27327000	6	HIST1H2BL	27327000	6	27775222	27775709	1.5e-09	24786080	eQTL	Blood-Monocyte	European	377	Science	2014	hg19	NA	Polarization of the effects of autoimmune and neurodegenerative risk alleles in leukocytes	6:27327000:C:T	rs72839477	6	27327000	t	c	0.0953	-0.0465	0.0059	3.483e-15	1.87e-16	3.483e-13	rs72839477	NA	NA	Yes	No	;Hispanic/Latin American	;African	No
6_27327000	6	BTN3A2	27327000	6	26365387	26378548	4.86e-11	24786080	eQTL	Blood-Monocyte	European	377	Science	2014	hg19	NA	Polarization of the effects of autoimmune and neurodegenerative risk alleles in leukocytes	6:27327000:C:T	rs72839477	6	27327000	t	c	0.0953	-0.0465	0.0059	3.483e-15	1.87e-16	3.483e-13	rs72839477	NA	NA	Yes	No	;Hispanic/Latin American	;African	No
6_27327000	6	HIST1H4L	27327000	6	27840977	27841288	1.72e-06	24786080	eQTL	Blood-Monocyte	European	377	Science	2014	hg19	NA	Polarization of the effects of autoimmune and neurodegenerative risk alleles in leukocytes	6:27327000:C:T	rs72839477	6	27327000	t	c	0.0953	-0.0465	0.0059	3.483e-15	1.87e-16	3.483e-13	rs72839477	NA	NA	Yes	No	;Hispanic/Latin American	;African	No
2_175239917	2	GPR155	175239917	2	175296299	175351822	2.23e-06	24786080	eQTL	Blood-T_cell_CD4+	European	377	Science	2014	hg19	NA	Polarization of the effects of autoimmune and neurodegenerative risk alleles in leukocytes	2:175239917:A:T	rs11686891	2	175239917	a	t	0.4391	-0.0155	0.0035	1.091e-05	4.92e-13	0.001091	rs11686891	NA	NA	NA	Yes	;African		NA
3_44731730	3	ZKSCAN7	44731730	3	44596685	44635665	7.27e-09	24786080	eQTL	Blood-T_cell_CD4+	European	377	Science	2014	hg19	NA	Polarization of the effects of autoimmune and neurodegenerative risk alleles in leukocytes	3:44731730:A:G	rs13058822	3	44731730	a	g	0.312	0.0228	0.0037	7.997e-10	8.16e-10	7.997e-08	rs13058822	NA	NA	NA	No		;African	Yes
3_44731730	3	ZNF502	44731730	3	44754135	44765323	1.3e-08	24786080	eQTL	Blood-T_cell_CD4+	European	377	Science	2014	hg19	NA	Polarization of the effects of autoimmune and neurodegenerative risk alleles in leukocytes	3:44731730:A:G	rs13058822	3	44731730	a	g	0.312	0.0228	0.0037	7.997e-10	8.16e-10	7.997e-08	rs13058822	NA	NA	NA	No		;African	Yes
6_26189356	6	BTN3A2	26189356	6	26365387	26378548	3.23e-10	24786080	eQTL	Blood-T_cell_CD4+	European	377	Science	2014	hg19	NA	Polarization of the effects of autoimmune and neurodegenerative risk alleles in leukocytes	6:26189356:C:G	rs13204572	6	26189356	c	g	0.0885	-0.0395	0.0061	1.157e-10	7.67e-12	1.157e-08	rs13204572	NA	NA	Yes	NA	;Hispanic/Latin American		NA
3_44635461	3	ZNF502	44635461	3	44754135	44765323	2.84e-09	24786080	eQTL	Blood-T_cell_CD4+	European	377	Science	2014	hg19	NA	Polarization of the effects of autoimmune and neurodegenerative risk alleles in leukocytes	3:44635461:A:G	rs13319803	3	44635461	a	g	0.3905	-0.0184	0.0035	1.518e-07	4.17e-13	1.518e-05	rs13319803	NA	NA	NA	Yes	;African		NA
7_12253880	7	TMEM106B	12253880	7	12250896	12282993	3.51e-12	24786080	eQTL	Blood-T_cell_CD4+	European	377	Science	2014	hg19	NA	Polarization of the effects of autoimmune and neurodegenerative risk alleles in leukocytes	7:12253880:A:G	rs2043539	7	12253880	a	g	0.4181	0.0283	0.0035	3.064e-16	3.06e-16	3.064e-14	rs2043539	No	NA	Yes	No	;Hispanic/Latin American	;East Asian;African	No
7_12253880	7	VWDE	12253880	7	12370511	12443567	1.14e-06	24786080	eQTL	Blood-T_cell_CD4+	European	377	Science	2014	hg19	NA	Polarization of the effects of autoimmune and neurodegenerative risk alleles in leukocytes	7:12253880:A:G	rs2043539	7	12253880	a	g	0.4181	0.0283	0.0035	3.064e-16	3.06e-16	3.064e-14	rs2043539	No	NA	Yes	No	;Hispanic/Latin American	;East Asian;African	No
1_8489302	1	RERE	8489302	1	8412457	8877699	1.94e-10	24786080	eQTL	Blood-T_cell_CD4+	European	377	Science	2014	hg19	NA	Polarization of the effects of autoimmune and neurodegenerative risk alleles in leukocytes	1:8489302:C:T	rs301799	1	8489302	t	c	0.5694	-0.0258	0.0035	9.6e-14	3.67e-14	9.6e-12	rs301799	NA	NA	Yes	No	;Hispanic/Latin American	;African	No
21_46574554	21	ADARB1	46574554	21	46493768	46646475	2.18e-11	24786080	eQTL	Blood-T_cell_CD4+	European	377	Science	2014	hg19	NA	Polarization of the effects of autoimmune and neurodegenerative risk alleles in leukocytes	21:46574554:A:G	rs372519	21	46574554	a	g	0.5318	0.0181	0.0035	1.763e-07	2.64e-08	1.763e-05	rs372519	NA	NA	Yes	Yes	;African;Hispanic/Latin American		NA
12_58294344	12	EEF1AKMT3	58294344	12	58165275	58176324	9.19e-07	24786080	eQTL	Blood-T_cell_CD4+	European	377	Science	2014	hg19	NA	Polarization of the effects of autoimmune and neurodegenerative risk alleles in leukocytes	12:58294344:A:G	rs61935769	12	58294344	a	g	0.3786	-0.0165	0.0036	3.781e-06	1.13e-08	0.0003781	rs61935769	NA	NA	NA	NA			NA
12_58294344	12	ATP23	58294344	12	58299822	58352931	4.52e-11	24786080	eQTL	Blood-T_cell_CD4+	European	377	Science	2014	hg19	NA	Polarization of the effects of autoimmune and neurodegenerative risk alleles in leukocytes	12:58294344:A:G	rs61935769	12	58294344	a	g	0.3786	-0.0165	0.0036	3.781e-06	1.13e-08	0.0003781	rs61935769	NA	NA	NA	NA			NA
6_28354835	6	HIST1H2BL	28354835	6	27775222	27775709	4.52e-06	24786080	eQTL	Blood-T_cell_CD4+	European	377	Science	2014	hg19	NA	Polarization of the effects of autoimmune and neurodegenerative risk alleles in leukocytes	6:28354835:C:G	rs67981811	6	28354835	c	g	0.9007	0.0503	0.0058	4.181e-18	1.99e-20	4.181e-16	rs67981811	NA	NA	Yes	NA	;Hispanic/Latin American		NA
6_28354835	6	HIST1H4L	28354835	6	27840977	27841288	2.28e-13	24786080	eQTL	Blood-T_cell_CD4+	European	377	Science	2014	hg19	NA	Polarization of the effects of autoimmune and neurodegenerative risk alleles in leukocytes	6:28354835:C:G	rs67981811	6	28354835	c	g	0.9007	0.0503	0.0058	4.181e-18	1.99e-20	4.181e-16	rs67981811	NA	NA	Yes	NA	;Hispanic/Latin American		NA
6_27327000	6	BTN3A2	27327000	6	26365387	26378548	1.4e-14	24786080	eQTL	Blood-T_cell_CD4+	European	377	Science	2014	hg19	NA	Polarization of the effects of autoimmune and neurodegenerative risk alleles in leukocytes	6:27327000:C:T	rs72839477	6	27327000	t	c	0.0953	-0.0465	0.0059	3.483e-15	1.87e-16	3.483e-13	rs72839477	NA	NA	Yes	No	;Hispanic/Latin American	;African	No
6_27327000	6	HIST1H4L	27327000	6	27840977	27841288	8.64e-11	24786080	eQTL	Blood-T_cell_CD4+	European	377	Science	2014	hg19	NA	Polarization of the effects of autoimmune and neurodegenerative risk alleles in leukocytes	6:27327000:C:T	rs72839477	6	27327000	t	c	0.0953	-0.0465	0.0059	3.483e-15	1.87e-16	3.483e-13	rs72839477	NA	NA	Yes	No	;Hispanic/Latin American	;African	No
22_41617897	22	XPNPEP3	41617897	22	41253081	41328819	9.12e-09	25174004	eQTL	Brain	European	134	Nature neuroscience	2014	hg19	NA	Genetic variability in the regulation of gene expression in ten regions of the human brain	22:41617897:A:G	rs5758265	22	41617897	a	g	0.2849	0.0274	0.0038	7.739e-13	3.55e-13	7.739e-11	rs5758265	NA	NA	Yes	No	;Hispanic/Latin American	;African	No
11_113266411	11	TTC12	113266411	11	113185251	113254266	4.5e-07	25201977	eQTL	Pancreas	European	89	Proceedings of the National Academy of Sciences of the United States of America	2014	hg19	NA	Global genomic and transcriptomic analysis of human pancreatic islets reveals novel genes influencing glucose metabolism	11:113266411:A:C	rs35023999	11	113266411	a	c	0.4912	0.0174	0.0034	3.545e-07	2.16e-11	3.545e-05	rs35023999	NA	NA	NA	NA			NA
14_104017953	14	CKB	104017953	14	103986004	103989170	1.7e-11	25951796	eQTL	Lymphocyte	European	368	Nature communications	2015	hg19	original reported cis	eQTL mapping identifies insertion- and deletion-specific eQTLs in multiple tissues	14:104017953:A:G	rs10149470	14	104017953	a	g	0.4861	-0.0282	0.0035	4.002e-16	2.34e-16	4.002e-14	rs10149470	No	NA	Yes	No	;Hispanic/Latin American	;East Asian;African	No
14_104017953	14	BAG5	104017953	14	104022881	104029168	4.14e-12	25951796	eQTL	Lymphocyte	European	368	Nature communications	2015	hg19	original reported cis	eQTL mapping identifies insertion- and deletion-specific eQTLs in multiple tissues	14:104017953:A:G	rs10149470	14	104017953	a	g	0.4861	-0.0282	0.0035	4.002e-16	2.34e-16	4.002e-14	rs10149470	No	NA	Yes	No	;Hispanic/Latin American	;East Asian;African	No
11_61557803	11	FADS2	61557803	11	61560452	61634826	2.5e-08	25951796	eQTL	Lymphocyte	European	368	Nature communications	2015	hg19	original reported cis	eQTL mapping identifies insertion- and deletion-specific eQTLs in multiple tissues	11:61557803:C:T	rs102275	11	61557803	t	c	0.6537	-0.0196	0.0036	4.944e-08	1.44e-10	4.944e-06	rs102275	NA	NA	NA	Yes	;African		NA
11_61557803	11	TMEM258	61557803	11	61535973	61560274	1.33e-10	25951796	eQTL	Lymphocyte	European	368	Nature communications	2015	hg19	original reported cis	eQTL mapping identifies insertion- and deletion-specific eQTLs in multiple tissues	11:61557803:C:T	rs102275	11	61557803	t	c	0.6537	-0.0196	0.0036	4.944e-08	1.44e-10	4.944e-06	rs102275	NA	NA	NA	Yes	;African		NA
9_14654819	9	ZDHHC21	14654819	9	14611069	14693469	1.9e-08	25951796	eQTL	Lymphocyte	European	368	Nature communications	2015	hg19	original reported cis	eQTL mapping identifies insertion- and deletion-specific eQTLs in multiple tissues	9:14654819:A:G	rs10810201	9	14654819	a	g	0.3953	0.0187	0.0035	9.927e-08	4.38e-08	9.927e-06	rs10810201	Yes	NA	NA	NA	;East Asian		NA
14_64697037	14	SYNE2	64697037	14	64319701	64693151	2.96e-11	25951796	eQTL	Lymphocyte	European	368	Nature communications	2015	hg19	original reported cis	eQTL mapping identifies insertion- and deletion-specific eQTLs in multiple tissues	14:64697037:C:T	rs1152578	14	64697037	t	c	0.4358	-0.0218	0.0035	3.051e-10	4.2e-10	3.051e-08	rs1152578	NA	NA	NA	NA			NA
6_26483910	6	HMGN4	26483910	6	26538594	26547161	2.69e-11	25951796	eQTL	Lymphocyte	European	368	Nature communications	2015	hg19	original reported cis	eQTL mapping identifies insertion- and deletion-specific eQTLs in multiple tissues	6:26483910:A:C	rs12525684	6	26483910	a	c	0.5098	-0.0211	0.0034	8.134e-10	1.43e-10	8.134e-08	rs12525684	NA	NA	NA	NA			NA
6_26483910	6	HCG11	26483910	6	26521937	26527632	5.56e-09	25951796	eQTL	Lymphocyte	European	368	Nature communications	2015	hg19	original reported cis	eQTL mapping identifies insertion- and deletion-specific eQTLs in multiple tissues	6:26483910:A:C	rs12525684	6	26483910	a	c	0.5098	-0.0211	0.0034	8.134e-10	1.43e-10	8.134e-08	rs12525684	NA	NA	NA	NA			NA
6_26189356	6	BTN3A1	26189356	6	26402465	26415436	1.92e-09	25951796	eQTL	Lymphocyte	European	368	Nature communications	2015	hg19	original reported cis	eQTL mapping identifies insertion- and deletion-specific eQTLs in multiple tissues	6:26189356:C:G	rs13204572	6	26189356	c	g	0.0885	-0.0395	0.0061	1.157e-10	7.67e-12	1.157e-08	rs13204572	NA	NA	Yes	NA	;Hispanic/Latin American		NA
6_26189356	6	BTN3A2	26189356	6	26365387	26378548	6.03e-23	25951796	eQTL	Lymphocyte	European	368	Nature communications	2015	hg19	original reported cis	eQTL mapping identifies insertion- and deletion-specific eQTLs in multiple tissues	6:26189356:C:G	rs13204572	6	26189356	c	g	0.0885	-0.0395	0.0061	1.157e-10	7.67e-12	1.157e-08	rs13204572	NA	NA	Yes	NA	;Hispanic/Latin American		NA
6_26189356	6	BTN3A2	26189356	6	26365387	26378548	1.54e-19	25951796	eQTL	Lymphocyte	European	368	Nature communications	2015	hg19	original reported cis	eQTL mapping identifies insertion- and deletion-specific eQTLs in multiple tissues	6:26189356:C:G	rs13204572	6	26189356	c	g	0.0885	-0.0395	0.0061	1.157e-10	7.67e-12	1.157e-08	rs13204572	NA	NA	Yes	NA	;Hispanic/Latin American		NA
6_26189356	6	ZFP57	26189356	6	29640169	29648887	2.56e-06	25951796	eQTL	Lymphocyte	European	368	Nature communications	2015	hg19	original reported cis	eQTL mapping identifies insertion- and deletion-specific eQTLs in multiple tissues	6:26189356:C:G	rs13204572	6	26189356	c	g	0.0885	-0.0395	0.0061	1.157e-10	7.67e-12	1.157e-08	rs13204572	NA	NA	Yes	NA	;Hispanic/Latin American		NA
3_44635461	3	ZNF502	44635461	3	44754135	44765323	2.26e-06	25951796	eQTL	Lymphocyte	European	368	Nature communications	2015	hg19	original reported cis	eQTL mapping identifies insertion- and deletion-specific eQTLs in multiple tissues	3:44635461:A:G	rs13319803	3	44635461	a	g	0.3905	-0.0184	0.0035	1.518e-07	4.17e-13	1.518e-05	rs13319803	NA	NA	NA	Yes	;African		NA
3_44635461	3	ZNF502	44635461	3	44754135	44765323	9.61e-10	25951796	eQTL	Lymphocyte	European	368	Nature communications	2015	hg19	original reported cis	eQTL mapping identifies insertion- and deletion-specific eQTLs in multiple tissues	3:44635461:A:G	rs13319803	3	44635461	a	g	0.3905	-0.0184	0.0035	1.518e-07	4.17e-13	1.518e-05	rs13319803	NA	NA	NA	Yes	;African		NA
13_31907741	13	B3GLCT	31907741	13	31774112	31906413	2.42e-18	25951796	eQTL	Lymphocyte	European	368	Nature communications	2015	hg19	original reported cis	eQTL mapping identifies insertion- and deletion-specific eQTLs in multiple tissues	13:31907741:C:T	rs1409379	13	31907741	t	c	0.7642	0.0256	0.004	2.489e-10	2.47e-10	2.489e-08	rs1409379	Yes	NA	NA	NA	;East Asian		NA
9_98265901	9	PTCH1	98265901	9	98205262	98279339	5.1e-10	25951796	eQTL	Lymphocyte	European	368	Nature communications	2015	hg19	original reported cis	eQTL mapping identifies insertion- and deletion-specific eQTLs in multiple tissues	9:98265901:A:G	rs16909922	9	98265901	a	g	0.9037	-0.028	0.0059	1.832e-06	1.39e-08	0.0001832	rs16909922	NA	NA	Yes	No	;Hispanic/Latin American	;African	No
1_52342427	1	RAB3B	52342427	1	52373628	52456372	3.22e-06	25951796	eQTL	Lymphocyte	European	368	Nature communications	2015	hg19	original reported cis	eQTL mapping identifies insertion- and deletion-specific eQTLs in multiple tissues	1:52342427:C:T	rs1890946	1	52342427	t	c	0.4671	-0.0232	0.0034	1.655e-11	1.4e-11	1.655e-09	rs1890946	NA	NA	NA	Yes	;African		NA
7_12253880	7	TMEM106B	12253880	7	12250896	12282993	3.03e-15	25951796	eQTL	Lymphocyte	European	368	Nature communications	2015	hg19	original reported cis	eQTL mapping identifies insertion- and deletion-specific eQTLs in multiple tissues	7:12253880:A:G	rs2043539	7	12253880	a	g	0.4181	0.0283	0.0035	3.064e-16	3.06e-16	3.064e-14	rs2043539	No	NA	Yes	No	;Hispanic/Latin American	;East Asian;African	No
7_12253880	7	TMEM106B	12253880	7	12250896	12282993	7.35e-18	25951796	eQTL	Lymphocyte	European	368	Nature communications	2015	hg19	original reported cis	eQTL mapping identifies insertion- and deletion-specific eQTLs in multiple tissues	7:12253880:A:G	rs2043539	7	12253880	a	g	0.4181	0.0283	0.0035	3.064e-16	3.06e-16	3.064e-14	rs2043539	No	NA	Yes	No	;Hispanic/Latin American	;East Asian;African	No
7_12253880	7	TMEM106B	12253880	7	12250896	12282993	3.14e-15	25951796	eQTL	Lymphocyte	European	368	Nature communications	2015	hg19	original reported cis	eQTL mapping identifies insertion- and deletion-specific eQTLs in multiple tissues	7:12253880:A:G	rs2043539	7	12253880	a	g	0.4181	0.0283	0.0035	3.064e-16	3.06e-16	3.064e-14	rs2043539	No	NA	Yes	No	;Hispanic/Latin American	;East Asian;African	No
11_57650796	11	MED19	57650796	11	57471186	57479795	1.63e-06	25951796	eQTL	Lymphocyte	European	368	Nature communications	2015	hg19	original reported cis	eQTL mapping identifies insertion- and deletion-specific eQTLs in multiple tissues	11:57650796:C:T	rs2509805	11	57650796	t	c	0.3221	0.0216	0.0037	5.341e-09	6.73e-09	5.341e-07	rs2509805	NA	NA	Yes	NA	;Hispanic/Latin American		NA
17_8054759	17	VAMP2	8054759	17	8062467	8066864	9.8e-07	25951796	eQTL	Lymphocyte	European	368	Nature communications	2015	hg19	original reported cis	eQTL mapping identifies insertion- and deletion-specific eQTLs in multiple tissues	17:8054759:A:G	rs2585399	17	8054759	a	g	0.5983	0.0168	0.0035	1.749e-06	3.53e-08	0.0001749	rs2585399	NA	NA	NA	NA			NA
5_140213510	5	WDR55	140213510	5	140044261	140053709	2.67e-06	25951796	eQTL	Lymphocyte	European	368	Nature communications	2015	hg19	original reported cis	eQTL mapping identifies insertion- and deletion-specific eQTLs in multiple tissues	5:140213510:A:T	rs3756335	5	140213510	a	t	0.4703	-0.0189	0.0035	7.292e-08	1.26e-08	7.292e-06	rs3756335	NA	NA	Yes	NA	;Hispanic/Latin American		NA
5_140213510	5	SRA1	140213510	5	139916925	139937837	4.28e-10	25951796	eQTL	Lymphocyte	European	368	Nature communications	2015	hg19	original reported cis	eQTL mapping identifies insertion- and deletion-specific eQTLs in multiple tissues	5:140213510:A:T	rs3756335	5	140213510	a	t	0.4703	-0.0189	0.0035	7.292e-08	1.26e-08	7.292e-06	rs3756335	NA	NA	Yes	NA	;Hispanic/Latin American		NA
7_135051979	7	STMP1	135051979	7	135347244	135378166	3.9e-06	25951796	eQTL	Lymphocyte	European	368	Nature communications	2015	hg19	original reported cis	eQTL mapping identifies insertion- and deletion-specific eQTLs in multiple tissues	7:135051979:C:T	rs4728354	7	135051979	t	c	0.5538	-0.0164	0.0035	2.156e-06	3.75e-08	0.0002156	rs4728354	Yes	NA	NA	NA	;East Asian		NA
13_99115041	13	STK24	99115041	13	99097439	99230194	4.21e-10	25951796	eQTL	Lymphocyte	European	368	Nature communications	2015	hg19	original reported cis	eQTL mapping identifies insertion- and deletion-specific eQTLs in multiple tissues	13:99115041:C:T	rs4772087	13	99115041	t	c	0.3731	0.0227	0.0036	1.783e-10	1.21e-10	1.783e-08	rs4772087	NA	NA	NA	NA			NA
13_99115041	13	FLT1	99115041	13	28874483	29069282	1.21e-10	25951796	eQTL	Lymphocyte	European	368	Nature communications	2015	hg19	original reported cis	eQTL mapping identifies insertion- and deletion-specific eQTLs in multiple tissues	13:99115041:C:T	rs4772087	13	99115041	t	c	0.3731	0.0227	0.0036	1.783e-10	1.21e-10	1.783e-08	rs4772087	NA	NA	NA	NA			NA
6_130582515	6	TMEM200A	130582515	6	130686879	130764208	3.41e-13	25951796	eQTL	Lymphocyte	European	368	Nature communications	2015	hg19	original reported cis	eQTL mapping identifies insertion- and deletion-specific eQTLs in multiple tissues	6:130582515:C:T	rs55650481	6	130582515	t	c	0.1127	-0.0268	0.0056	1.448e-06	4.05e-08	0.0001448	rs55650481	NA	NA	NA	NA			NA
15_38836777	15	RASGRP1	38836777	15	38780304	38857776	7e-34	25951796	eQTL	Lymphocyte	European	368	Nature communications	2015	hg19	original reported cis	eQTL mapping identifies insertion- and deletion-specific eQTLs in multiple tissues	15:38836777:A:C	rs56059718	15	38836777	a	c	0.1918	0.0213	0.0044	1.066e-06	9.15e-10	0.0001066	rs56059718	NA	NA	NA	NA			NA
22_41617897	22	EP300	41617897	22	41488596	41576081	4.02e-06	25951796	eQTL	Lymphocyte	European	368	Nature communications	2015	hg19	original reported cis	eQTL mapping identifies insertion- and deletion-specific eQTLs in multiple tissues	22:41617897:A:G	rs5758265	22	41617897	a	g	0.2849	0.0274	0.0038	7.739e-13	3.55e-13	7.739e-11	rs5758265	NA	NA	Yes	No	;Hispanic/Latin American	;African	No
22_41617897	22	XPNPEP3	41617897	22	41253081	41328819	8.78e-12	25951796	eQTL	Lymphocyte	European	368	Nature communications	2015	hg19	original reported cis	eQTL mapping identifies insertion- and deletion-specific eQTLs in multiple tissues	22:41617897:A:G	rs5758265	22	41617897	a	g	0.2849	0.0274	0.0038	7.739e-13	3.55e-13	7.739e-11	rs5758265	NA	NA	Yes	No	;Hispanic/Latin American	;African	No
20_47598497	20	CSE1L	47598497	20	47662783	47713497	1.83e-15	25951796	eQTL	Lymphocyte	European	368	Nature communications	2015	hg19	original reported cis	eQTL mapping identifies insertion- and deletion-specific eQTLs in multiple tissues	20:47598497:C:G	rs6012575	20	47598497	c	g	0.5901	0.0164	0.0035	3.738e-06	1.2e-08	0.0003738	rs6012575	NA	NA	NA	NA			NA
20_45843856	20	ZMYND8	45843856	20	45837859	45985633	2.73e-09	25951796	eQTL	Lymphocyte	European	368	Nature communications	2015	hg19	original reported cis	eQTL mapping identifies insertion- and deletion-specific eQTLs in multiple tissues	20:45843856:A:G	rs6066242	20	45843856	a	g	0.6271	0.0161	0.0036	7.071e-06	1.36e-10	0.0007071	rs6066242	NA	NA	Yes	Yes	;African;Hispanic/Latin American		NA
20_45843856	20	ZMYND8	45843856	20	45837859	45985633	1.49e-06	25951796	eQTL	Lymphocyte	European	368	Nature communications	2015	hg19	original reported cis	eQTL mapping identifies insertion- and deletion-specific eQTLs in multiple tissues	20:45843856:A:G	rs6066242	20	45843856	a	g	0.6271	0.0161	0.0036	7.071e-06	1.36e-10	0.0007071	rs6066242	NA	NA	Yes	Yes	;African;Hispanic/Latin American		NA
7_32829444	7	FKBP9	32829444	7	32997016	33046542	3.82e-07	25951796	eQTL	Lymphocyte	European	368	Nature communications	2015	hg19	original reported cis	eQTL mapping identifies insertion- and deletion-specific eQTLs in multiple tissues	7:32829444:A:G	rs61127279	7	32829444	a	g	0.6282	0.0188	0.0037	3.372e-07	8.95e-10	3.372e-05	rs61127279	NA	NA	Yes	NA	;Hispanic/Latin American		NA
12_58294344	12	TSFM	58294344	12	58176372	58201854	1.84e-07	25951796	eQTL	Lymphocyte	European	368	Nature communications	2015	hg19	original reported cis	eQTL mapping identifies insertion- and deletion-specific eQTLs in multiple tissues	12:58294344:A:G	rs61935769	12	58294344	a	g	0.3786	-0.0165	0.0036	3.781e-06	1.13e-08	0.0003781	rs61935769	NA	NA	NA	NA			NA
12_58294344	12	ATP23	58294344	12	58299822	58352931	6.59e-16	25951796	eQTL	Lymphocyte	European	368	Nature communications	2015	hg19	original reported cis	eQTL mapping identifies insertion- and deletion-specific eQTLs in multiple tissues	12:58294344:A:G	rs61935769	12	58294344	a	g	0.3786	-0.0165	0.0036	3.781e-06	1.13e-08	0.0003781	rs61935769	NA	NA	NA	NA			NA
6_28354835	6	BTN3A2	28354835	6	26365387	26378548	1.2e-16	25951796	eQTL	Lymphocyte	European	368	Nature communications	2015	hg19	original reported cis	eQTL mapping identifies insertion- and deletion-specific eQTLs in multiple tissues	6:28354835:C:G	rs67981811	6	28354835	c	g	0.9007	0.0503	0.0058	4.181e-18	1.99e-20	4.181e-16	rs67981811	NA	NA	Yes	NA	;Hispanic/Latin American		NA
6_28354835	6	BTN3A2	28354835	6	26365387	26378548	8.17e-13	25951796	eQTL	Lymphocyte	European	368	Nature communications	2015	hg19	original reported cis	eQTL mapping identifies insertion- and deletion-specific eQTLs in multiple tissues	6:28354835:C:G	rs67981811	6	28354835	c	g	0.9007	0.0503	0.0058	4.181e-18	1.99e-20	4.181e-16	rs67981811	NA	NA	Yes	NA	;Hispanic/Latin American		NA
6_28354835	6	ZFP57	28354835	6	29640169	29648887	2.37e-09	25951796	eQTL	Lymphocyte	European	368	Nature communications	2015	hg19	original reported cis	eQTL mapping identifies insertion- and deletion-specific eQTLs in multiple tissues	6:28354835:C:G	rs67981811	6	28354835	c	g	0.9007	0.0503	0.0058	4.181e-18	1.99e-20	4.181e-16	rs67981811	NA	NA	Yes	NA	;Hispanic/Latin American		NA
6_27327000	6	BTN3A2	27327000	6	26365387	26378548	6.59e-19	25951796	eQTL	Lymphocyte	European	368	Nature communications	2015	hg19	original reported cis	eQTL mapping identifies insertion- and deletion-specific eQTLs in multiple tissues	6:27327000:C:T	rs72839477	6	27327000	t	c	0.0953	-0.0465	0.0059	3.483e-15	1.87e-16	3.483e-13	rs72839477	NA	NA	Yes	No	;Hispanic/Latin American	;African	No
6_27327000	6	BTN3A2	27327000	6	26365387	26378548	1.9e-15	25951796	eQTL	Lymphocyte	European	368	Nature communications	2015	hg19	original reported cis	eQTL mapping identifies insertion- and deletion-specific eQTLs in multiple tissues	6:27327000:C:T	rs72839477	6	27327000	t	c	0.0953	-0.0465	0.0059	3.483e-15	1.87e-16	3.483e-13	rs72839477	NA	NA	Yes	No	;Hispanic/Latin American	;African	No
6_27327000	6	ZFP57	27327000	6	29640169	29648887	7.9e-09	25951796	eQTL	Lymphocyte	European	368	Nature communications	2015	hg19	original reported cis	eQTL mapping identifies insertion- and deletion-specific eQTLs in multiple tissues	6:27327000:C:T	rs72839477	6	27327000	t	c	0.0953	-0.0465	0.0059	3.483e-15	1.87e-16	3.483e-13	rs72839477	NA	NA	Yes	No	;Hispanic/Latin American	;African	No
3_53244151	3	TKT	53244151	3	53258728	53290068	3.46e-14	25951796	eQTL	Lymphocyte	European	368	Nature communications	2015	hg19	original reported cis	eQTL mapping identifies insertion- and deletion-specific eQTLs in multiple tissues	3:53244151:G:T	rs7624336	3	53244151	t	g	0.2089	0.0233	0.0042	3.81e-08	2.4e-08	3.81e-06	rs7624336	NA	NA	NA	NA			NA
3_53244151	3	TKT	53244151	3	53258728	53290068	1.95e-14	25951796	eQTL	Lymphocyte	European	368	Nature communications	2015	hg19	original reported cis	eQTL mapping identifies insertion- and deletion-specific eQTLs in multiple tissues	3:53244151:G:T	rs7624336	3	53244151	t	g	0.2089	0.0233	0.0042	3.81e-08	2.4e-08	3.81e-06	rs7624336	NA	NA	NA	NA			NA
12_121342084	12	SPPL3	121342084	12	121200313	121342161	3.4e-10	25951796	eQTL	Lymphocyte	European	368	Nature communications	2015	hg19	original reported cis	eQTL mapping identifies insertion- and deletion-specific eQTLs in multiple tissues	12:121342084:A:G	rs904628	12	121342084	a	g	0.478	0.022	0.0035	1.892e-10	1.24e-10	1.892e-08	rs904628	NA	NA	Yes	Yes	;African;Hispanic/Latin American		NA
3_101274807	3	SENP7	101274807	3	101043049	101232085	3.45e-08	25951796	eQTL	Lymphocyte	European	368	Nature communications	2015	hg19	original reported cis	eQTL mapping identifies insertion- and deletion-specific eQTLs in multiple tissues	3:101274807:G:T	rs9825208	3	101274807	t	g	0.4462	-0.0195	0.0035	1.643e-08	2.68e-08	1.643e-06	rs9825208	NA	NA	NA	NA			NA
3_101274807	3	SENP7	101274807	3	101043049	101232085	5.95e-08	25951796	eQTL	Lymphocyte	European	368	Nature communications	2015	hg19	original reported cis	eQTL mapping identifies insertion- and deletion-specific eQTLs in multiple tissues	3:101274807:G:T	rs9825208	3	101274807	t	g	0.4462	-0.0195	0.0035	1.643e-08	2.68e-08	1.643e-06	rs9825208	NA	NA	NA	NA			NA
3_49214303	3	AMT	49214303	3	49454208	49460186	2.81e-07	25951796	eQTL	Lymphocyte	European	368	Nature communications	2015	hg19	original reported cis	eQTL mapping identifies insertion- and deletion-specific eQTLs in multiple tissues	3:49214303:G:T	rs9831648	3	49214303	t	g	0.7725	-0.0246	0.0041	1.875e-09	4.24e-09	1.875e-07	rs9831648	NA	NA	NA	Yes	;African		NA
3_44635461	3	KIAA1143	44635461	3	44779153	44803111	1.13e-06	25951796	eQTL	Lymphocyte	European	368	Nature communications	2015	hg19	original reported trans	eQTL mapping identifies insertion- and deletion-specific eQTLs in multiple tissues	3:44635461:A:G	rs13319803	3	44635461	a	g	0.3905	-0.0184	0.0035	1.518e-07	4.17e-13	1.518e-05	rs13319803	NA	NA	NA	Yes	;African		NA
5_140213510	5	DND1	140213510	5	140050379	140053161	1.35e-09	25951796	eQTL	Lymphocyte	European	368	Nature communications	2015	hg19	original reported trans	eQTL mapping identifies insertion- and deletion-specific eQTLs in multiple tissues	5:140213510:A:T	rs3756335	5	140213510	a	t	0.4703	-0.0189	0.0035	7.292e-08	1.26e-08	7.292e-06	rs3756335	NA	NA	Yes	NA	;Hispanic/Latin American		NA
5_140213510	5	DND1	140213510	5	140050379	140053161	5.47e-07	25951796	eQTL	Lymphocyte	European	368	Nature communications	2015	hg19	original reported trans	eQTL mapping identifies insertion- and deletion-specific eQTLs in multiple tissues	5:140213510:A:T	rs3756335	5	140213510	a	t	0.4703	-0.0189	0.0035	7.292e-08	1.26e-08	7.292e-06	rs3756335	NA	NA	Yes	NA	;Hispanic/Latin American		NA
14_104017953	14	BAG5	104017953	14	104022881	104029168	1.83e-08	25951796	eQTL	Blood	European	240	Nature communications	2015	hg19	original reported cis	eQTL mapping identifies insertion- and deletion-specific eQTLs in multiple tissues	14:104017953:A:G	rs10149470	14	104017953	a	g	0.4861	-0.0282	0.0035	4.002e-16	2.34e-16	4.002e-14	rs10149470	No	NA	Yes	No	;Hispanic/Latin American	;East Asian;African	No
11_61557803	11	FADS2	61557803	11	61560452	61634826	1.61e-12	25951796	eQTL	Blood	European	240	Nature communications	2015	hg19	original reported cis	eQTL mapping identifies insertion- and deletion-specific eQTLs in multiple tissues	11:61557803:C:T	rs102275	11	61557803	t	c	0.6537	-0.0196	0.0036	4.944e-08	1.44e-10	4.944e-06	rs102275	NA	NA	NA	Yes	;African		NA
11_61557803	11	TMEM258	61557803	11	61535973	61560274	2.67e-06	25951796	eQTL	Blood	European	240	Nature communications	2015	hg19	original reported cis	eQTL mapping identifies insertion- and deletion-specific eQTLs in multiple tissues	11:61557803:C:T	rs102275	11	61557803	t	c	0.6537	-0.0196	0.0036	4.944e-08	1.44e-10	4.944e-06	rs102275	NA	NA	NA	Yes	;African		NA
12_110741356	12	GLTP	110741356	12	110288750	110318346	5.19e-07	25951796	eQTL	Blood	European	240	Nature communications	2015	hg19	original reported cis	eQTL mapping identifies insertion- and deletion-specific eQTLs in multiple tissues	12:110741356:C:T	rs10774600	12	110741356	t	c	0.1663	-0.0276	0.0047	4.779e-09	3.09e-09	4.779e-07	rs10774600	NA	NA	NA	NA			NA
9_14654819	9	ZDHHC21	14654819	9	14611069	14693469	2.72e-07	25951796	eQTL	Blood	European	240	Nature communications	2015	hg19	original reported cis	eQTL mapping identifies insertion- and deletion-specific eQTLs in multiple tissues	9:14654819:A:G	rs10810201	9	14654819	a	g	0.3953	0.0187	0.0035	9.927e-08	4.38e-08	9.927e-06	rs10810201	Yes	NA	NA	NA	;East Asian		NA
9_129627960	9	RALGPS1	129627960	9	129677053	129985445	2.52e-09	25951796	eQTL	Blood	European	240	Nature communications	2015	hg19	original reported cis	eQTL mapping identifies insertion- and deletion-specific eQTLs in multiple tissues	9:129627960:A:G	rs10987507	9	129627960	a	g	0.7226	-0.0195	0.0039	4.248e-07	3.1e-08	4.248e-05	rs10987507	NA	NA	Yes	NA	;Hispanic/Latin American		NA
6_26483910	6	BTN3A1	26483910	6	26402465	26415436	8.69e-08	25951796	eQTL	Blood	European	240	Nature communications	2015	hg19	original reported cis	eQTL mapping identifies insertion- and deletion-specific eQTLs in multiple tissues	6:26483910:A:C	rs12525684	6	26483910	a	c	0.5098	-0.0211	0.0034	8.134e-10	1.43e-10	8.134e-08	rs12525684	NA	NA	NA	NA			NA
6_26483910	6	HMGN4	26483910	6	26538594	26547161	4e-10	25951796	eQTL	Blood	European	240	Nature communications	2015	hg19	original reported cis	eQTL mapping identifies insertion- and deletion-specific eQTLs in multiple tissues	6:26483910:A:C	rs12525684	6	26483910	a	c	0.5098	-0.0211	0.0034	8.134e-10	1.43e-10	8.134e-08	rs12525684	NA	NA	NA	NA			NA
6_26483910	6	HMGN4	26483910	6	26538594	26547161	7.37e-14	25951796	eQTL	Blood	European	240	Nature communications	2015	hg19	original reported cis	eQTL mapping identifies insertion- and deletion-specific eQTLs in multiple tissues	6:26483910:A:C	rs12525684	6	26483910	a	c	0.5098	-0.0211	0.0034	8.134e-10	1.43e-10	8.134e-08	rs12525684	NA	NA	NA	NA			NA
6_26483910	6	HMGN4	26483910	6	26538594	26547161	5.12e-19	25951796	eQTL	Blood	European	240	Nature communications	2015	hg19	original reported cis	eQTL mapping identifies insertion- and deletion-specific eQTLs in multiple tissues	6:26483910:A:C	rs12525684	6	26483910	a	c	0.5098	-0.0211	0.0034	8.134e-10	1.43e-10	8.134e-08	rs12525684	NA	NA	NA	NA			NA
6_26483910	6	HCG11	26483910	6	26521937	26527632	2.83e-12	25951796	eQTL	Blood	European	240	Nature communications	2015	hg19	original reported cis	eQTL mapping identifies insertion- and deletion-specific eQTLs in multiple tissues	6:26483910:A:C	rs12525684	6	26483910	a	c	0.5098	-0.0211	0.0034	8.134e-10	1.43e-10	8.134e-08	rs12525684	NA	NA	NA	NA			NA
6_26483910	6	HCG11	26483910	6	26521937	26527632	2.97e-14	25951796	eQTL	Blood	European	240	Nature communications	2015	hg19	original reported cis	eQTL mapping identifies insertion- and deletion-specific eQTLs in multiple tissues	6:26483910:A:C	rs12525684	6	26483910	a	c	0.5098	-0.0211	0.0034	8.134e-10	1.43e-10	8.134e-08	rs12525684	NA	NA	NA	NA			NA
20_44680853	20	CD40	44680853	20	44746911	44758502	1.98e-07	25951796	eQTL	Blood	European	240	Nature communications	2015	hg19	original reported cis	eQTL mapping identifies insertion- and deletion-specific eQTLs in multiple tissues	20:44680853:A:G	rs12624433	20	44680853	a	g	0.2587	0.0232	0.0039	4.475e-09	2.49e-09	4.475e-07	rs12624433	NA	NA	Yes	NA	;Hispanic/Latin American		NA
20_44680853	20	CD40	44680853	20	44746911	44758502	4.22e-07	25951796	eQTL	Blood	European	240	Nature communications	2015	hg19	original reported cis	eQTL mapping identifies insertion- and deletion-specific eQTLs in multiple tissues	20:44680853:A:G	rs12624433	20	44680853	a	g	0.2587	0.0232	0.0039	4.475e-09	2.49e-09	4.475e-07	rs12624433	NA	NA	Yes	NA	;Hispanic/Latin American		NA
20_44680853	20	CD40	44680853	20	44746911	44758502	4.99e-08	25951796	eQTL	Blood	European	240	Nature communications	2015	hg19	original reported cis	eQTL mapping identifies insertion- and deletion-specific eQTLs in multiple tissues	20:44680853:A:G	rs12624433	20	44680853	a	g	0.2587	0.0232	0.0039	4.475e-09	2.49e-09	4.475e-07	rs12624433	NA	NA	Yes	NA	;Hispanic/Latin American		NA
16_21639710	16	RRN3P1	21639710	16	21807427	21831731	2.07e-06	25951796	eQTL	Blood	European	240	Nature communications	2015	hg19	original reported cis	eQTL mapping identifies insertion- and deletion-specific eQTLs in multiple tissues	16:21639710:A:C	rs12923444	16	21639710	a	c	0.5626	-0.0221	0.0035	1.797e-10	1.48e-10	1.797e-08	rs12923444	NA	NA	NA	Yes	;African		NA
6_26189356	6	BTN2A1	26189356	6	26458132	26476849	1.18e-09	25951796	eQTL	Blood	European	240	Nature communications	2015	hg19	original reported cis	eQTL mapping identifies insertion- and deletion-specific eQTLs in multiple tissues	6:26189356:C:G	rs13204572	6	26189356	c	g	0.0885	-0.0395	0.0061	1.157e-10	7.67e-12	1.157e-08	rs13204572	NA	NA	Yes	NA	;Hispanic/Latin American		NA
6_26189356	6	BTN3A2	26189356	6	26365387	26378548	1.38e-17	25951796	eQTL	Blood	European	240	Nature communications	2015	hg19	original reported cis	eQTL mapping identifies insertion- and deletion-specific eQTLs in multiple tissues	6:26189356:C:G	rs13204572	6	26189356	c	g	0.0885	-0.0395	0.0061	1.157e-10	7.67e-12	1.157e-08	rs13204572	NA	NA	Yes	NA	;Hispanic/Latin American		NA
6_26189356	6	BTN3A2	26189356	6	26365387	26378548	3.3e-19	25951796	eQTL	Blood	European	240	Nature communications	2015	hg19	original reported cis	eQTL mapping identifies insertion- and deletion-specific eQTLs in multiple tissues	6:26189356:C:G	rs13204572	6	26189356	c	g	0.0885	-0.0395	0.0061	1.157e-10	7.67e-12	1.157e-08	rs13204572	NA	NA	Yes	NA	;Hispanic/Latin American		NA
3_44635461	3	ZNF502	44635461	3	44754135	44765323	5.01e-09	25951796	eQTL	Blood	European	240	Nature communications	2015	hg19	original reported cis	eQTL mapping identifies insertion- and deletion-specific eQTLs in multiple tissues	3:44635461:A:G	rs13319803	3	44635461	a	g	0.3905	-0.0184	0.0035	1.518e-07	4.17e-13	1.518e-05	rs13319803	NA	NA	NA	Yes	;African		NA
3_44635461	3	ZNF502	44635461	3	44754135	44765323	1.89e-09	25951796	eQTL	Blood	European	240	Nature communications	2015	hg19	original reported cis	eQTL mapping identifies insertion- and deletion-specific eQTLs in multiple tissues	3:44635461:A:G	rs13319803	3	44635461	a	g	0.3905	-0.0184	0.0035	1.518e-07	4.17e-13	1.518e-05	rs13319803	NA	NA	NA	Yes	;African		NA
13_31907741	13	B3GLCT	31907741	13	31774112	31906413	1.11e-23	25951796	eQTL	Blood	European	240	Nature communications	2015	hg19	original reported cis	eQTL mapping identifies insertion- and deletion-specific eQTLs in multiple tissues	13:31907741:C:T	rs1409379	13	31907741	t	c	0.7642	0.0256	0.004	2.489e-10	2.47e-10	2.489e-08	rs1409379	Yes	NA	NA	NA	;East Asian		NA
13_31907741	13	B3GLCT	31907741	13	31774112	31906413	2.34e-31	25951796	eQTL	Blood	European	240	Nature communications	2015	hg19	original reported cis	eQTL mapping identifies insertion- and deletion-specific eQTLs in multiple tissues	13:31907741:C:T	rs1409379	13	31907741	t	c	0.7642	0.0256	0.004	2.489e-10	2.47e-10	2.489e-08	rs1409379	Yes	NA	NA	NA	;East Asian		NA
6_76249698	6	SENP6	76249698	6	76311225	76427997	6.22e-14	25951796	eQTL	Blood	European	240	Nature communications	2015	hg19	original reported cis	eQTL mapping identifies insertion- and deletion-specific eQTLs in multiple tissues	6:76249698:C:G	rs1414592	6	76249698	c	g	0.4761	-0.0184	0.0035	1.481e-07	2.04e-08	1.481e-05	rs1414592	NA	NA	NA	NA			NA
9_98265901	9	PTCH1	98265901	9	98205262	98279339	4.05e-11	25951796	eQTL	Blood	European	240	Nature communications	2015	hg19	original reported cis	eQTL mapping identifies insertion- and deletion-specific eQTLs in multiple tissues	9:98265901:A:G	rs16909922	9	98265901	a	g	0.9037	-0.028	0.0059	1.832e-06	1.39e-08	0.0001832	rs16909922	NA	NA	Yes	No	;Hispanic/Latin American	;African	No
12_52391833	12	ACVR1B	52391833	12	52345483	52390862	4.2e-22	25951796	eQTL	Blood	European	240	Nature communications	2015	hg19	original reported cis	eQTL mapping identifies insertion- and deletion-specific eQTLs in multiple tissues	12:52391833:C:T	rs2359997	12	52391833	t	c	0.2247	0.0224	0.0041	5.442e-08	3.49e-08	5.442e-06	rs2359997	NA	NA	NA	Yes	;African		NA
11_57650796	11	ZDHHC5	57650796	11	57435219	57468654	1.24e-08	25951796	eQTL	Blood	European	240	Nature communications	2015	hg19	original reported cis	eQTL mapping identifies insertion- and deletion-specific eQTLs in multiple tissues	11:57650796:C:T	rs2509805	11	57650796	t	c	0.3221	0.0216	0.0037	5.341e-09	6.73e-09	5.341e-07	rs2509805	NA	NA	Yes	NA	;Hispanic/Latin American		NA
17_8054759	17	CTC1	8054759	17	8128133	8151413	8.75e-08	25951796	eQTL	Blood	European	240	Nature communications	2015	hg19	original reported cis	eQTL mapping identifies insertion- and deletion-specific eQTLs in multiple tissues	17:8054759:A:G	rs2585399	17	8054759	a	g	0.5983	0.0168	0.0035	1.749e-06	3.53e-08	0.0001749	rs2585399	NA	NA	NA	NA			NA
17_8054759	17	CTC1	8054759	17	8128133	8151413	2.71e-15	25951796	eQTL	Blood	European	240	Nature communications	2015	hg19	original reported cis	eQTL mapping identifies insertion- and deletion-specific eQTLs in multiple tissues	17:8054759:A:G	rs2585399	17	8054759	a	g	0.5983	0.0168	0.0035	1.749e-06	3.53e-08	0.0001749	rs2585399	NA	NA	NA	NA			NA
17_8054759	17	VAMP2	8054759	17	8062467	8066864	1.31e-09	25951796	eQTL	Blood	European	240	Nature communications	2015	hg19	original reported cis	eQTL mapping identifies insertion- and deletion-specific eQTLs in multiple tissues	17:8054759:A:G	rs2585399	17	8054759	a	g	0.5983	0.0168	0.0035	1.749e-06	3.53e-08	0.0001749	rs2585399	NA	NA	NA	NA			NA
17_8054759	17	VAMP2	8054759	17	8062467	8066864	5.5e-08	25951796	eQTL	Blood	European	240	Nature communications	2015	hg19	original reported cis	eQTL mapping identifies insertion- and deletion-specific eQTLs in multiple tissues	17:8054759:A:G	rs2585399	17	8054759	a	g	0.5983	0.0168	0.0035	1.749e-06	3.53e-08	0.0001749	rs2585399	NA	NA	NA	NA			NA
1_8489302	1	RERE	8489302	1	8412457	8877699	1.29e-16	25951796	eQTL	Blood	European	240	Nature communications	2015	hg19	original reported cis	eQTL mapping identifies insertion- and deletion-specific eQTLs in multiple tissues	1:8489302:C:T	rs301799	1	8489302	t	c	0.5694	-0.0258	0.0035	9.6e-14	3.67e-14	9.6e-12	rs301799	NA	NA	Yes	No	;Hispanic/Latin American	;African	No
11_113266411	11	TTC12	113266411	11	113185251	113254266	5.54e-10	25951796	eQTL	Blood	European	240	Nature communications	2015	hg19	original reported cis	eQTL mapping identifies insertion- and deletion-specific eQTLs in multiple tissues	11:113266411:A:C	rs35023999	11	113266411	a	c	0.4912	0.0174	0.0034	3.545e-07	2.16e-11	3.545e-05	rs35023999	NA	NA	NA	NA			NA
11_113266411	11	TTC12	113266411	11	113185251	113254266	1.89e-09	25951796	eQTL	Blood	European	240	Nature communications	2015	hg19	original reported cis	eQTL mapping identifies insertion- and deletion-specific eQTLs in multiple tissues	11:113266411:A:C	rs35023999	11	113266411	a	c	0.4912	0.0174	0.0034	3.545e-07	2.16e-11	3.545e-05	rs35023999	NA	NA	NA	NA			NA
5_140213510	5	WDR55	140213510	5	140044261	140053709	7.59e-09	25951796	eQTL	Blood	European	240	Nature communications	2015	hg19	original reported cis	eQTL mapping identifies insertion- and deletion-specific eQTLs in multiple tissues	5:140213510:A:T	rs3756335	5	140213510	a	t	0.4703	-0.0189	0.0035	7.292e-08	1.26e-08	7.292e-06	rs3756335	NA	NA	Yes	NA	;Hispanic/Latin American		NA
5_140213510	5	WDR55	140213510	5	140044261	140053709	3.76e-13	25951796	eQTL	Blood	European	240	Nature communications	2015	hg19	original reported cis	eQTL mapping identifies insertion- and deletion-specific eQTLs in multiple tissues	5:140213510:A:T	rs3756335	5	140213510	a	t	0.4703	-0.0189	0.0035	7.292e-08	1.26e-08	7.292e-06	rs3756335	NA	NA	Yes	NA	;Hispanic/Latin American		NA
5_140213510	5	NDUFA2	140213510	5	140018325	140027370	2.97e-06	25951796	eQTL	Blood	European	240	Nature communications	2015	hg19	original reported cis	eQTL mapping identifies insertion- and deletion-specific eQTLs in multiple tissues	5:140213510:A:T	rs3756335	5	140213510	a	t	0.4703	-0.0189	0.0035	7.292e-08	1.26e-08	7.292e-06	rs3756335	NA	NA	Yes	NA	;Hispanic/Latin American		NA
5_140213510	5	SRA1	140213510	5	139916925	139937837	3.04e-06	25951796	eQTL	Blood	European	240	Nature communications	2015	hg19	original reported cis	eQTL mapping identifies insertion- and deletion-specific eQTLs in multiple tissues	5:140213510:A:T	rs3756335	5	140213510	a	t	0.4703	-0.0189	0.0035	7.292e-08	1.26e-08	7.292e-06	rs3756335	NA	NA	Yes	NA	;Hispanic/Latin American		NA
6_33558658	6	ITPR3	33558658	6	33588142	33664351	4.06e-10	25951796	eQTL	Blood	European	240	Nature communications	2015	hg19	original reported cis	eQTL mapping identifies insertion- and deletion-specific eQTLs in multiple tissues	6:33558658:A:G	rs422907	6	33558658	a	g	0.6478	-0.0175	0.0036	1.109e-06	1.06e-08	0.0001109	rs422907	NA	NA	NA	NA			NA
6_33558658	6	ITPR3	33558658	6	33588142	33664351	8.83e-07	25951796	eQTL	Blood	European	240	Nature communications	2015	hg19	original reported cis	eQTL mapping identifies insertion- and deletion-specific eQTLs in multiple tissues	6:33558658:A:G	rs422907	6	33558658	a	g	0.6478	-0.0175	0.0036	1.109e-06	1.06e-08	0.0001109	rs422907	NA	NA	NA	NA			NA
22_41617897	22	MEI1	41617897	22	42095507	42195460	8.66e-07	25951796	eQTL	Blood	European	240	Nature communications	2015	hg19	original reported cis	eQTL mapping identifies insertion- and deletion-specific eQTLs in multiple tissues	22:41617897:A:G	rs5758265	22	41617897	a	g	0.2849	0.0274	0.0038	7.739e-13	3.55e-13	7.739e-11	rs5758265	NA	NA	Yes	No	;Hispanic/Latin American	;African	No
22_41617897	22	XPNPEP3	41617897	22	41253081	41328819	1.77e-06	25951796	eQTL	Blood	European	240	Nature communications	2015	hg19	original reported cis	eQTL mapping identifies insertion- and deletion-specific eQTLs in multiple tissues	22:41617897:A:G	rs5758265	22	41617897	a	g	0.2849	0.0274	0.0038	7.739e-13	3.55e-13	7.739e-11	rs5758265	NA	NA	Yes	No	;Hispanic/Latin American	;African	No
20_47598497	20	CSE1L	47598497	20	47662783	47713497	1.64e-06	25951796	eQTL	Blood	European	240	Nature communications	2015	hg19	original reported cis	eQTL mapping identifies insertion- and deletion-specific eQTLs in multiple tissues	20:47598497:C:G	rs6012575	20	47598497	c	g	0.5901	0.0164	0.0035	3.738e-06	1.2e-08	0.0003738	rs6012575	NA	NA	NA	NA			NA
20_45843856	20	ZMYND8	45843856	20	45837859	45985633	2.55e-13	25951796	eQTL	Blood	European	240	Nature communications	2015	hg19	original reported cis	eQTL mapping identifies insertion- and deletion-specific eQTLs in multiple tissues	20:45843856:A:G	rs6066242	20	45843856	a	g	0.6271	0.0161	0.0036	7.071e-06	1.36e-10	0.0007071	rs6066242	NA	NA	Yes	Yes	;African;Hispanic/Latin American		NA
12_58294344	12	EEF1AKMT3	58294344	12	58165275	58176324	4.98e-07	25951796	eQTL	Blood	European	240	Nature communications	2015	hg19	original reported cis	eQTL mapping identifies insertion- and deletion-specific eQTLs in multiple tissues	12:58294344:A:G	rs61935769	12	58294344	a	g	0.3786	-0.0165	0.0036	3.781e-06	1.13e-08	0.0003781	rs61935769	NA	NA	NA	NA			NA
12_58294344	12	ATP23	58294344	12	58299822	58352931	5.75e-21	25951796	eQTL	Blood	European	240	Nature communications	2015	hg19	original reported cis	eQTL mapping identifies insertion- and deletion-specific eQTLs in multiple tissues	12:58294344:A:G	rs61935769	12	58294344	a	g	0.3786	-0.0165	0.0036	3.781e-06	1.13e-08	0.0003781	rs61935769	NA	NA	NA	NA			NA
6_28354835	6	BTN2A1	28354835	6	26458132	26476849	1.17e-10	25951796	eQTL	Blood	European	240	Nature communications	2015	hg19	original reported cis	eQTL mapping identifies insertion- and deletion-specific eQTLs in multiple tissues	6:28354835:C:G	rs67981811	6	28354835	c	g	0.9007	0.0503	0.0058	4.181e-18	1.99e-20	4.181e-16	rs67981811	NA	NA	Yes	NA	;Hispanic/Latin American		NA
6_28354835	6	BTN3A2	28354835	6	26365387	26378548	9.03e-17	25951796	eQTL	Blood	European	240	Nature communications	2015	hg19	original reported cis	eQTL mapping identifies insertion- and deletion-specific eQTLs in multiple tissues	6:28354835:C:G	rs67981811	6	28354835	c	g	0.9007	0.0503	0.0058	4.181e-18	1.99e-20	4.181e-16	rs67981811	NA	NA	Yes	NA	;Hispanic/Latin American		NA
6_28354835	6	BTN3A2	28354835	6	26365387	26378548	8.49e-19	25951796	eQTL	Blood	European	240	Nature communications	2015	hg19	original reported cis	eQTL mapping identifies insertion- and deletion-specific eQTLs in multiple tissues	6:28354835:C:G	rs67981811	6	28354835	c	g	0.9007	0.0503	0.0058	4.181e-18	1.99e-20	4.181e-16	rs67981811	NA	NA	Yes	NA	;Hispanic/Latin American		NA
9_96225478	9	FAM120AOS	96225478	9	96193723	96215863	1.64e-13	25951796	eQTL	Blood	European	240	Nature communications	2015	hg19	original reported cis	eQTL mapping identifies insertion- and deletion-specific eQTLs in multiple tissues	9:96225478:A:T	rs7023933	9	96225478	a	t	0.8358	-0.0253	0.0046	5.012e-08	2.39e-11	5.012e-06	rs7023933	NA	NA	NA	No		;African	Yes
6_27327000	6	BTN3A1	27327000	6	26402465	26415436	3.22e-06	25951796	eQTL	Blood	European	240	Nature communications	2015	hg19	original reported cis	eQTL mapping identifies insertion- and deletion-specific eQTLs in multiple tissues	6:27327000:C:T	rs72839477	6	27327000	t	c	0.0953	-0.0465	0.0059	3.483e-15	1.87e-16	3.483e-13	rs72839477	NA	NA	Yes	No	;Hispanic/Latin American	;African	No
6_27327000	6	BTN2A1	27327000	6	26458132	26476849	3.32e-12	25951796	eQTL	Blood	European	240	Nature communications	2015	hg19	original reported cis	eQTL mapping identifies insertion- and deletion-specific eQTLs in multiple tissues	6:27327000:C:T	rs72839477	6	27327000	t	c	0.0953	-0.0465	0.0059	3.483e-15	1.87e-16	3.483e-13	rs72839477	NA	NA	Yes	No	;Hispanic/Latin American	;African	No
6_27327000	6	BTN3A2	27327000	6	26365387	26378548	3.13e-19	25951796	eQTL	Blood	European	240	Nature communications	2015	hg19	original reported cis	eQTL mapping identifies insertion- and deletion-specific eQTLs in multiple tissues	6:27327000:C:T	rs72839477	6	27327000	t	c	0.0953	-0.0465	0.0059	3.483e-15	1.87e-16	3.483e-13	rs72839477	NA	NA	Yes	No	;Hispanic/Latin American	;African	No
6_27327000	6	BTN3A2	27327000	6	26365387	26378548	1.65e-21	25951796	eQTL	Blood	European	240	Nature communications	2015	hg19	original reported cis	eQTL mapping identifies insertion- and deletion-specific eQTLs in multiple tissues	6:27327000:C:T	rs72839477	6	27327000	t	c	0.0953	-0.0465	0.0059	3.483e-15	1.87e-16	3.483e-13	rs72839477	NA	NA	Yes	No	;Hispanic/Latin American	;African	No
6_27327000	6	HLA-B	27327000	6	31237268	31324965	2.88e-06	25951796	eQTL	Blood	European	240	Nature communications	2015	hg19	original reported cis	eQTL mapping identifies insertion- and deletion-specific eQTLs in multiple tissues	6:27327000:C:T	rs72839477	6	27327000	t	c	0.0953	-0.0465	0.0059	3.483e-15	1.87e-16	3.483e-13	rs72839477	NA	NA	Yes	No	;Hispanic/Latin American	;African	No
1_47693981	1	CMPK1	47693981	1	47799469	47844511	4.24e-06	25951796	eQTL	Blood	European	240	Nature communications	2015	hg19	original reported cis	eQTL mapping identifies insertion- and deletion-specific eQTLs in multiple tissues	1:47693981:C:G	rs7534271	1	47693981	c	g	0.4051	0.0169	0.0035	1.792e-06	3.42e-08	0.0001792	rs7534271	NA	NA	Yes	NA	;Hispanic/Latin American		NA
12_121342084	12	SPPL3	121342084	12	121200313	121342161	1.72e-09	25951796	eQTL	Blood	European	240	Nature communications	2015	hg19	original reported cis	eQTL mapping identifies insertion- and deletion-specific eQTLs in multiple tissues	12:121342084:A:G	rs904628	12	121342084	a	g	0.478	0.022	0.0035	1.892e-10	1.24e-10	1.892e-08	rs904628	NA	NA	Yes	Yes	;African;Hispanic/Latin American		NA
3_101274807	3	NXPE3	101274807	3	101498046	101547075	1.23e-10	25951796	eQTL	Blood	European	240	Nature communications	2015	hg19	original reported cis	eQTL mapping identifies insertion- and deletion-specific eQTLs in multiple tissues	3:101274807:G:T	rs9825208	3	101274807	t	g	0.4462	-0.0195	0.0035	1.643e-08	2.68e-08	1.643e-06	rs9825208	NA	NA	NA	NA			NA
3_49214303	3	AMT	49214303	3	49454208	49460186	3.55e-10	25951796	eQTL	Blood	European	240	Nature communications	2015	hg19	original reported cis	eQTL mapping identifies insertion- and deletion-specific eQTLs in multiple tissues	3:49214303:G:T	rs9831648	3	49214303	t	g	0.7725	-0.0246	0.0041	1.875e-09	4.24e-09	1.875e-07	rs9831648	NA	NA	NA	Yes	;African		NA
3_49214303	3	ARIH2	49214303	3	48956254	49023815	4.5e-07	25951796	eQTL	Blood	European	240	Nature communications	2015	hg19	original reported cis	eQTL mapping identifies insertion- and deletion-specific eQTLs in multiple tissues	3:49214303:G:T	rs9831648	3	49214303	t	g	0.7725	-0.0246	0.0041	1.875e-09	4.24e-09	1.875e-07	rs9831648	NA	NA	NA	Yes	;African		NA
3_44731730	3	KIAA1143	44731730	3	44779153	44803111	1.5e-07	25951796	eQTL	Blood	European	240	Nature communications	2015	hg19	original reported trans	eQTL mapping identifies insertion- and deletion-specific eQTLs in multiple tissues	3:44731730:A:G	rs13058822	3	44731730	a	g	0.312	0.0228	0.0037	7.997e-10	8.16e-10	7.997e-08	rs13058822	NA	NA	NA	No		;African	Yes
3_44635461	3	KIAA1143	44635461	3	44779153	44803111	8.02e-07	25951796	eQTL	Blood	European	240	Nature communications	2015	hg19	original reported trans	eQTL mapping identifies insertion- and deletion-specific eQTLs in multiple tissues	3:44635461:A:G	rs13319803	3	44635461	a	g	0.3905	-0.0184	0.0035	1.518e-07	4.17e-13	1.518e-05	rs13319803	NA	NA	NA	Yes	;African		NA
3_44635461	3	KIAA1143	44635461	3	44779153	44803111	5.33e-09	25951796	eQTL	Blood	European	240	Nature communications	2015	hg19	original reported trans	eQTL mapping identifies insertion- and deletion-specific eQTLs in multiple tissues	3:44635461:A:G	rs13319803	3	44635461	a	g	0.3905	-0.0184	0.0035	1.518e-07	4.17e-13	1.518e-05	rs13319803	NA	NA	NA	Yes	;African		NA
14_104017953	14	BAG5	104017953	14	104022881	104029168	1.01e-07	25951796	eQTL	Skin	European	110	Nature communications	2015	hg19	original reported cis	eQTL mapping identifies insertion- and deletion-specific eQTLs in multiple tissues	14:104017953:A:G	rs10149470	14	104017953	a	g	0.4861	-0.0282	0.0035	4.002e-16	2.34e-16	4.002e-14	rs10149470	No	NA	Yes	No	;Hispanic/Latin American	;East Asian;African	No
6_26483910	6	HMGN4	26483910	6	26538594	26547161	2.05e-12	25951796	eQTL	Skin	European	110	Nature communications	2015	hg19	original reported cis	eQTL mapping identifies insertion- and deletion-specific eQTLs in multiple tissues	6:26483910:A:C	rs12525684	6	26483910	a	c	0.5098	-0.0211	0.0034	8.134e-10	1.43e-10	8.134e-08	rs12525684	NA	NA	NA	NA			NA
6_26483910	6	HCG11	26483910	6	26521937	26527632	3.08e-09	25951796	eQTL	Skin	European	110	Nature communications	2015	hg19	original reported cis	eQTL mapping identifies insertion- and deletion-specific eQTLs in multiple tissues	6:26483910:A:C	rs12525684	6	26483910	a	c	0.5098	-0.0211	0.0034	8.134e-10	1.43e-10	8.134e-08	rs12525684	NA	NA	NA	NA			NA
6_26483910	6	HCG11	26483910	6	26521937	26527632	2.77e-09	25951796	eQTL	Skin	European	110	Nature communications	2015	hg19	original reported cis	eQTL mapping identifies insertion- and deletion-specific eQTLs in multiple tissues	6:26483910:A:C	rs12525684	6	26483910	a	c	0.5098	-0.0211	0.0034	8.134e-10	1.43e-10	8.134e-08	rs12525684	NA	NA	NA	NA			NA
6_26189356	6	BTN3A2	26189356	6	26365387	26378548	1.69e-08	25951796	eQTL	Skin	European	110	Nature communications	2015	hg19	original reported cis	eQTL mapping identifies insertion- and deletion-specific eQTLs in multiple tissues	6:26189356:C:G	rs13204572	6	26189356	c	g	0.0885	-0.0395	0.0061	1.157e-10	7.67e-12	1.157e-08	rs13204572	NA	NA	Yes	NA	;Hispanic/Latin American		NA
6_26189356	6	BTN3A2	26189356	6	26365387	26378548	7.23e-08	25951796	eQTL	Skin	European	110	Nature communications	2015	hg19	original reported cis	eQTL mapping identifies insertion- and deletion-specific eQTLs in multiple tissues	6:26189356:C:G	rs13204572	6	26189356	c	g	0.0885	-0.0395	0.0061	1.157e-10	7.67e-12	1.157e-08	rs13204572	NA	NA	Yes	NA	;Hispanic/Latin American		NA
13_31907741	13	B3GLCT	31907741	13	31774112	31906413	1.82e-10	25951796	eQTL	Skin	European	110	Nature communications	2015	hg19	original reported cis	eQTL mapping identifies insertion- and deletion-specific eQTLs in multiple tissues	13:31907741:C:T	rs1409379	13	31907741	t	c	0.7642	0.0256	0.004	2.489e-10	2.47e-10	2.489e-08	rs1409379	Yes	NA	NA	NA	;East Asian		NA
13_31907741	13	B3GLCT	31907741	13	31774112	31906413	2.11e-15	25951796	eQTL	Skin	European	110	Nature communications	2015	hg19	original reported cis	eQTL mapping identifies insertion- and deletion-specific eQTLs in multiple tissues	13:31907741:C:T	rs1409379	13	31907741	t	c	0.7642	0.0256	0.004	2.489e-10	2.47e-10	2.489e-08	rs1409379	Yes	NA	NA	NA	;East Asian		NA
1_197611682	1	DENND1B	197611682	1	197473878	197744826	1.11e-07	25951796	eQTL	Skin	European	110	Nature communications	2015	hg19	original reported cis	eQTL mapping identifies insertion- and deletion-specific eQTLs in multiple tissues	1:197611682:A:C	rs16841842	1	197611682	a	c	0.2158	-0.0297	0.0042	1.121e-12	1.03e-13	1.121e-10	rs16841842	NA	NA	NA	No		;African	Yes
1_52342427	1	RAB3B	52342427	1	52373628	52456372	5.29e-07	25951796	eQTL	Skin	European	110	Nature communications	2015	hg19	original reported cis	eQTL mapping identifies insertion- and deletion-specific eQTLs in multiple tissues	1:52342427:C:T	rs1890946	1	52342427	t	c	0.4671	-0.0232	0.0034	1.655e-11	1.4e-11	1.655e-09	rs1890946	NA	NA	NA	Yes	;African		NA
11_113266411	11	TTC12	113266411	11	113185251	113254266	9.95e-11	25951796	eQTL	Skin	European	110	Nature communications	2015	hg19	original reported cis	eQTL mapping identifies insertion- and deletion-specific eQTLs in multiple tissues	11:113266411:A:C	rs35023999	11	113266411	a	c	0.4912	0.0174	0.0034	3.545e-07	2.16e-11	3.545e-05	rs35023999	NA	NA	NA	NA			NA
15_38836777	15	RASGRP1	38836777	15	38780304	38857776	4.81e-12	25951796	eQTL	Skin	European	110	Nature communications	2015	hg19	original reported cis	eQTL mapping identifies insertion- and deletion-specific eQTLs in multiple tissues	15:38836777:A:C	rs56059718	15	38836777	a	c	0.1918	0.0213	0.0044	1.066e-06	9.15e-10	0.0001066	rs56059718	NA	NA	NA	NA			NA
12_58294344	12	ATP23	58294344	12	58299822	58352931	5.71e-11	25951796	eQTL	Skin	European	110	Nature communications	2015	hg19	original reported cis	eQTL mapping identifies insertion- and deletion-specific eQTLs in multiple tissues	12:58294344:A:G	rs61935769	12	58294344	a	g	0.3786	-0.0165	0.0036	3.781e-06	1.13e-08	0.0003781	rs61935769	NA	NA	NA	NA			NA
6_28354835	6	BTN3A2	28354835	6	26365387	26378548	6.79e-10	25951796	eQTL	Skin	European	110	Nature communications	2015	hg19	original reported cis	eQTL mapping identifies insertion- and deletion-specific eQTLs in multiple tissues	6:28354835:C:G	rs67981811	6	28354835	c	g	0.9007	0.0503	0.0058	4.181e-18	1.99e-20	4.181e-16	rs67981811	NA	NA	Yes	NA	;Hispanic/Latin American		NA
6_28354835	6	BTN3A2	28354835	6	26365387	26378548	2.61e-09	25951796	eQTL	Skin	European	110	Nature communications	2015	hg19	original reported cis	eQTL mapping identifies insertion- and deletion-specific eQTLs in multiple tissues	6:28354835:C:G	rs67981811	6	28354835	c	g	0.9007	0.0503	0.0058	4.181e-18	1.99e-20	4.181e-16	rs67981811	NA	NA	Yes	NA	;Hispanic/Latin American		NA
6_27327000	6	BTN3A2	27327000	6	26365387	26378548	4.91e-10	25951796	eQTL	Skin	European	110	Nature communications	2015	hg19	original reported cis	eQTL mapping identifies insertion- and deletion-specific eQTLs in multiple tissues	6:27327000:C:T	rs72839477	6	27327000	t	c	0.0953	-0.0465	0.0059	3.483e-15	1.87e-16	3.483e-13	rs72839477	NA	NA	Yes	No	;Hispanic/Latin American	;African	No
6_27327000	6	BTN3A2	27327000	6	26365387	26378548	2.91e-09	25951796	eQTL	Skin	European	110	Nature communications	2015	hg19	original reported cis	eQTL mapping identifies insertion- and deletion-specific eQTLs in multiple tissues	6:27327000:C:T	rs72839477	6	27327000	t	c	0.0953	-0.0465	0.0059	3.483e-15	1.87e-16	3.483e-13	rs72839477	NA	NA	Yes	No	;Hispanic/Latin American	;African	No
14_104017953	14	AL139300.2	104017953	14	104019758	104028214	5.65e-08	25954001	eQTL	Adipose-Subcutaneous	European	385	Science	2015	hg19	NA	Human genomics. The Genotype-Tissue Expression (GTEx) pilot analysis: multitissue gene regulation in humans	14:104017953:A:G	rs10149470	14	104017953	a	g	0.4861	-0.0282	0.0035	4.002e-16	2.34e-16	4.002e-14	rs10149470	No	NA	Yes	No	;Hispanic/Latin American	;East Asian;African	No
14_75130235	14	RPS6KL1	75130235	14	75370657	75390099	2.26e-07	25954001	eQTL	Adipose-Subcutaneous	European	385	Science	2015	hg19	NA	Human genomics. The Genotype-Tissue Expression (GTEx) pilot analysis: multitissue gene regulation in humans	14:75130235:G:T	rs1045430	14	75130235	t	g	0.4793	-0.0258	0.0034	4.879e-14	4.8e-14	4.879e-12	rs1045430	NA	NA	NA	NA			NA
9_14654819	9	AL159169.2	14654819	9	14588795	14590063	5.62e-12	25954001	eQTL	Adipose-Subcutaneous	European	385	Science	2015	hg19	NA	Human genomics. The Genotype-Tissue Expression (GTEx) pilot analysis: multitissue gene regulation in humans	9:14654819:A:G	rs10810201	9	14654819	a	g	0.3953	0.0187	0.0035	9.927e-08	4.38e-08	9.927e-06	rs10810201	Yes	NA	NA	NA	;East Asian		NA
14_64697037	14	MTHFD1	64697037	14	64854749	64930175	1.27e-09	25954001	eQTL	Adipose-Subcutaneous	European	385	Science	2015	hg19	NA	Human genomics. The Genotype-Tissue Expression (GTEx) pilot analysis: multitissue gene regulation in humans	14:64697037:C:T	rs1152578	14	64697037	t	c	0.4358	-0.0218	0.0035	3.051e-10	4.2e-10	3.051e-08	rs1152578	NA	NA	NA	NA			NA
6_26483910	6	BTN2A3P	26483910	6	26421619	26432611	2.78e-13	25954001	eQTL	Adipose-Subcutaneous	European	385	Science	2015	hg19	NA	Human genomics. The Genotype-Tissue Expression (GTEx) pilot analysis: multitissue gene regulation in humans	6:26483910:A:C	rs12525684	6	26483910	a	c	0.5098	-0.0211	0.0034	8.134e-10	1.43e-10	8.134e-08	rs12525684	NA	NA	NA	NA			NA
6_26483910	6	AL513548.1	26483910	6	26686469	26688192	7.12e-09	25954001	eQTL	Adipose-Subcutaneous	European	385	Science	2015	hg19	NA	Human genomics. The Genotype-Tissue Expression (GTEx) pilot analysis: multitissue gene regulation in humans	6:26483910:A:C	rs12525684	6	26483910	a	c	0.5098	-0.0211	0.0034	8.134e-10	1.43e-10	8.134e-08	rs12525684	NA	NA	NA	NA			NA
2_162095003	2	LINC01806	162095003	2	162101250	162105561	1.97e-06	25954001	eQTL	Adipose-Subcutaneous	European	385	Science	2015	hg19	NA	Human genomics. The Genotype-Tissue Expression (GTEx) pilot analysis: multitissue gene regulation in humans	2:162095003:C:T	rs1267042	2	162095003	t	c	0.694	0.0201	0.0038	9.398e-08	7.31e-09	9.398e-06	rs1267042	NA	NA	NA	NA			NA
3_44731730	3	KIAA1143	44731730	3	44779153	44803111	1.6e-24	25954001	eQTL	Adipose-Subcutaneous	European	385	Science	2015	hg19	NA	Human genomics. The Genotype-Tissue Expression (GTEx) pilot analysis: multitissue gene regulation in humans	3:44731730:A:G	rs13058822	3	44731730	a	g	0.312	0.0228	0.0037	7.997e-10	8.16e-10	7.997e-08	rs13058822	NA	NA	NA	No		;African	Yes
3_44731730	3	ZNF197	44731730	3	44626380	44689963	6.49e-17	25954001	eQTL	Adipose-Subcutaneous	European	385	Science	2015	hg19	NA	Human genomics. The Genotype-Tissue Expression (GTEx) pilot analysis: multitissue gene regulation in humans	3:44731730:A:G	rs13058822	3	44731730	a	g	0.312	0.0228	0.0037	7.997e-10	8.16e-10	7.997e-08	rs13058822	NA	NA	NA	No		;African	Yes
3_44731730	3	ZNF502	44731730	3	44754135	44765323	3.19e-12	25954001	eQTL	Adipose-Subcutaneous	European	385	Science	2015	hg19	NA	Human genomics. The Genotype-Tissue Expression (GTEx) pilot analysis: multitissue gene regulation in humans	3:44731730:A:G	rs13058822	3	44731730	a	g	0.312	0.0228	0.0037	7.997e-10	8.16e-10	7.997e-08	rs13058822	NA	NA	NA	No		;African	Yes
6_26189356	6	BTN3A2	26189356	6	26365387	26378548	5.19e-21	25954001	eQTL	Adipose-Subcutaneous	European	385	Science	2015	hg19	NA	Human genomics. The Genotype-Tissue Expression (GTEx) pilot analysis: multitissue gene regulation in humans	6:26189356:C:G	rs13204572	6	26189356	c	g	0.0885	-0.0395	0.0061	1.157e-10	7.67e-12	1.157e-08	rs13204572	NA	NA	Yes	NA	;Hispanic/Latin American		NA
3_44635461	3	KIAA1143	44635461	3	44779153	44803111	7.23e-17	25954001	eQTL	Adipose-Subcutaneous	European	385	Science	2015	hg19	NA	Human genomics. The Genotype-Tissue Expression (GTEx) pilot analysis: multitissue gene regulation in humans	3:44635461:A:G	rs13319803	3	44635461	a	g	0.3905	-0.0184	0.0035	1.518e-07	4.17e-13	1.518e-05	rs13319803	NA	NA	NA	Yes	;African		NA
3_44635461	3	ZNF501	44635461	3	44771088	44778575	1.1e-08	25954001	eQTL	Adipose-Subcutaneous	European	385	Science	2015	hg19	NA	Human genomics. The Genotype-Tissue Expression (GTEx) pilot analysis: multitissue gene regulation in humans	3:44635461:A:G	rs13319803	3	44635461	a	g	0.3905	-0.0184	0.0035	1.518e-07	4.17e-13	1.518e-05	rs13319803	NA	NA	NA	Yes	;African		NA
3_44635461	3	ZNF197	44635461	3	44626380	44689963	9.13e-18	25954001	eQTL	Adipose-Subcutaneous	European	385	Science	2015	hg19	NA	Human genomics. The Genotype-Tissue Expression (GTEx) pilot analysis: multitissue gene regulation in humans	3:44635461:A:G	rs13319803	3	44635461	a	g	0.3905	-0.0184	0.0035	1.518e-07	4.17e-13	1.518e-05	rs13319803	NA	NA	NA	Yes	;African		NA
3_44635461	3	ZNF502	44635461	3	44754135	44765323	1.92e-20	25954001	eQTL	Adipose-Subcutaneous	European	385	Science	2015	hg19	NA	Human genomics. The Genotype-Tissue Expression (GTEx) pilot analysis: multitissue gene regulation in humans	3:44635461:A:G	rs13319803	3	44635461	a	g	0.3905	-0.0184	0.0035	1.518e-07	4.17e-13	1.518e-05	rs13319803	NA	NA	NA	Yes	;African		NA
6_76249698	6	SENP6	76249698	6	76311225	76427997	1.92e-07	25954001	eQTL	Adipose-Subcutaneous	European	385	Science	2015	hg19	NA	Human genomics. The Genotype-Tissue Expression (GTEx) pilot analysis: multitissue gene regulation in humans	6:76249698:C:G	rs1414592	6	76249698	c	g	0.4761	-0.0184	0.0035	1.481e-07	2.04e-08	1.481e-05	rs1414592	NA	NA	NA	NA			NA
6_76249698	6	MYO6	76249698	6	76458909	76629254	1.81e-06	25954001	eQTL	Adipose-Subcutaneous	European	385	Science	2015	hg19	NA	Human genomics. The Genotype-Tissue Expression (GTEx) pilot analysis: multitissue gene regulation in humans	6:76249698:C:G	rs1414592	6	76249698	c	g	0.4761	-0.0184	0.0035	1.481e-07	2.04e-08	1.481e-05	rs1414592	NA	NA	NA	NA			NA
6_29317177	6	ZFP57	29317177	6	29640169	29648887	1.28e-11	25954001	eQTL	Adipose-Subcutaneous	European	385	Science	2015	hg19	NA	Human genomics. The Genotype-Tissue Expression (GTEx) pilot analysis: multitissue gene regulation in humans	6:29317177:C:T	rs148466862	6	29317177	t	c	0.0435	0.0621	0.0085	2.662e-13	4.94e-12	2.662e-11	rs148466862	NA	NA	Yes	NA	;Hispanic/Latin American		NA
14_60141822	14	RTN1	60141822	14	60062694	60337494	6.08e-17	25954001	eQTL	Adipose-Subcutaneous	European	385	Science	2015	hg19	NA	Human genomics. The Genotype-Tissue Expression (GTEx) pilot analysis: multitissue gene regulation in humans	14:60141822:G:T	rs1956373	14	60141822	t	g	0.7439	-0.0237	0.0039	1.935e-09	1.89e-09	1.935e-07	rs1956373	NA	NA	Yes	No	;Hispanic/Latin American	;African	No
11_57650796	11	MED19	57650796	11	57471186	57479795	2.37e-07	25954001	eQTL	Adipose-Subcutaneous	European	385	Science	2015	hg19	NA	Human genomics. The Genotype-Tissue Expression (GTEx) pilot analysis: multitissue gene regulation in humans	11:57650796:C:T	rs2509805	11	57650796	t	c	0.3221	0.0216	0.0037	5.341e-09	6.73e-09	5.341e-07	rs2509805	NA	NA	Yes	NA	;Hispanic/Latin American		NA
17_8054759	17	CTC1	8054759	17	8128133	8151413	3.73e-08	25954001	eQTL	Adipose-Subcutaneous	European	385	Science	2015	hg19	NA	Human genomics. The Genotype-Tissue Expression (GTEx) pilot analysis: multitissue gene regulation in humans	17:8054759:A:G	rs2585399	17	8054759	a	g	0.5983	0.0168	0.0035	1.749e-06	3.53e-08	0.0001749	rs2585399	NA	NA	NA	NA			NA
1_8489302	1	RERE	8489302	1	8412457	8877699	8.75e-10	25954001	eQTL	Adipose-Subcutaneous	European	385	Science	2015	hg19	NA	Human genomics. The Genotype-Tissue Expression (GTEx) pilot analysis: multitissue gene regulation in humans	1:8489302:C:T	rs301799	1	8489302	t	c	0.5694	-0.0258	0.0035	9.6e-14	3.67e-14	9.6e-12	rs301799	NA	NA	Yes	No	;Hispanic/Latin American	;African	No
1_8489302	1	RERE-AS1	8489302	1	8484705	8494898	1.4e-11	25954001	eQTL	Adipose-Subcutaneous	European	385	Science	2015	hg19	NA	Human genomics. The Genotype-Tissue Expression (GTEx) pilot analysis: multitissue gene regulation in humans	1:8489302:C:T	rs301799	1	8489302	t	c	0.5694	-0.0258	0.0035	9.6e-14	3.67e-14	9.6e-12	rs301799	NA	NA	Yes	No	;Hispanic/Latin American	;African	No
10_76854564	10	VDAC2	76854564	10	76969912	76991206	5.94e-10	25954001	eQTL	Adipose-Subcutaneous	European	385	Science	2015	hg19	NA	Human genomics. The Genotype-Tissue Expression (GTEx) pilot analysis: multitissue gene regulation in humans	10:76854564:C:T	rs3088142	10	76854564	t	c	0.4132	0.0169	0.0035	1.22e-06	1.36e-10	0.000122	rs3088142	NA	NA	NA	NA			NA
5_87545318	5	TMEM161B-AS1	87545318	5	87564712	87732502	6.19e-12	25954001	eQTL	Adipose-Subcutaneous	European	385	Science	2015	hg19	NA	Human genomics. The Genotype-Tissue Expression (GTEx) pilot analysis: multitissue gene regulation in humans	5:87545318:C:T	rs3099439	5	87545318	t	c	0.5288	-0.0283	0.0035	2.881e-16	2.34e-16	2.881e-14	rs3099439	Yes	NA	No	NA	;East Asian	;Hispanic/Latin American	No
4_42110353	4	SLC30A9	42110353	4	41992519	42092478	2.47e-06	25954001	eQTL	Adipose-Subcutaneous	European	385	Science	2015	hg19	NA	Human genomics. The Genotype-Tissue Expression (GTEx) pilot analysis: multitissue gene regulation in humans	4:42110353:C:T	rs34937911	4	42110353	t	c	0.8838	0.0338	0.0054	4.289e-10	1.13e-09	4.289e-08	rs34937911	NA	NA	NA	NA			NA
4_42110353	4	BEND4	42110353	4	42112870	42154895	1.7e-06	25954001	eQTL	Adipose-Subcutaneous	European	385	Science	2015	hg19	NA	Human genomics. The Genotype-Tissue Expression (GTEx) pilot analysis: multitissue gene regulation in humans	4:42110353:C:T	rs34937911	4	42110353	t	c	0.8838	0.0338	0.0054	4.289e-10	1.13e-09	4.289e-08	rs34937911	NA	NA	NA	NA			NA
11_113266411	11	TTC12	113266411	11	113185251	113254266	1e-28	25954001	eQTL	Adipose-Subcutaneous	European	385	Science	2015	hg19	NA	Human genomics. The Genotype-Tissue Expression (GTEx) pilot analysis: multitissue gene regulation in humans	11:113266411:A:C	rs35023999	11	113266411	a	c	0.4912	0.0174	0.0034	3.545e-07	2.16e-11	3.545e-05	rs35023999	NA	NA	NA	NA			NA
11_113266411	11	ANKK1	113266411	11	113258513	113271140	1.05e-07	25954001	eQTL	Adipose-Subcutaneous	European	385	Science	2015	hg19	NA	Human genomics. The Genotype-Tissue Expression (GTEx) pilot analysis: multitissue gene regulation in humans	11:113266411:A:C	rs35023999	11	113266411	a	c	0.4912	0.0174	0.0034	3.545e-07	2.16e-11	3.545e-05	rs35023999	NA	NA	NA	NA			NA
5_140213510	5	IK	140213510	5	140026643	140042065	3.36e-11	25954001	eQTL	Adipose-Subcutaneous	European	385	Science	2015	hg19	NA	Human genomics. The Genotype-Tissue Expression (GTEx) pilot analysis: multitissue gene regulation in humans	5:140213510:A:T	rs3756335	5	140213510	a	t	0.4703	-0.0189	0.0035	7.292e-08	1.26e-08	7.292e-06	rs3756335	NA	NA	Yes	NA	;Hispanic/Latin American		NA
5_140213510	5	WDR55	140213510	5	140044261	140053709	9.08e-09	25954001	eQTL	Adipose-Subcutaneous	European	385	Science	2015	hg19	NA	Human genomics. The Genotype-Tissue Expression (GTEx) pilot analysis: multitissue gene regulation in humans	5:140213510:A:T	rs3756335	5	140213510	a	t	0.4703	-0.0189	0.0035	7.292e-08	1.26e-08	7.292e-06	rs3756335	NA	NA	Yes	NA	;Hispanic/Latin American		NA
5_140213510	5	PCDHA4	140213510	5	140186659	140391929	2.43e-06	25954001	eQTL	Adipose-Subcutaneous	European	385	Science	2015	hg19	NA	Human genomics. The Genotype-Tissue Expression (GTEx) pilot analysis: multitissue gene regulation in humans	5:140213510:A:T	rs3756335	5	140213510	a	t	0.4703	-0.0189	0.0035	7.292e-08	1.26e-08	7.292e-06	rs3756335	NA	NA	Yes	NA	;Hispanic/Latin American		NA
5_140213510	5	PCDHA10	140213510	5	140235468	140391932	1.8e-07	25954001	eQTL	Adipose-Subcutaneous	European	385	Science	2015	hg19	NA	Human genomics. The Genotype-Tissue Expression (GTEx) pilot analysis: multitissue gene regulation in humans	5:140213510:A:T	rs3756335	5	140213510	a	t	0.4703	-0.0189	0.0035	7.292e-08	1.26e-08	7.292e-06	rs3756335	NA	NA	Yes	NA	;Hispanic/Latin American		NA
13_99115041	13	STK24	99115041	13	99097439	99230194	1.82e-08	25954001	eQTL	Adipose-Subcutaneous	European	385	Science	2015	hg19	NA	Human genomics. The Genotype-Tissue Expression (GTEx) pilot analysis: multitissue gene regulation in humans	13:99115041:C:T	rs4772087	13	99115041	t	c	0.3731	0.0227	0.0036	1.783e-10	1.21e-10	1.783e-08	rs4772087	NA	NA	NA	NA			NA
22_41617897	22	EP300	41617897	22	41488596	41576081	7.69e-07	25954001	eQTL	Adipose-Subcutaneous	European	385	Science	2015	hg19	NA	Human genomics. The Genotype-Tissue Expression (GTEx) pilot analysis: multitissue gene regulation in humans	22:41617897:A:G	rs5758265	22	41617897	a	g	0.2849	0.0274	0.0038	7.739e-13	3.55e-13	7.739e-11	rs5758265	NA	NA	Yes	No	;Hispanic/Latin American	;African	No
20_47598497	20	ARFGEF2	47598497	20	47538248	47653230	3.53e-06	25954001	eQTL	Adipose-Subcutaneous	European	385	Science	2015	hg19	NA	Human genomics. The Genotype-Tissue Expression (GTEx) pilot analysis: multitissue gene regulation in humans	20:47598497:C:G	rs6012575	20	47598497	c	g	0.5901	0.0164	0.0035	3.738e-06	1.2e-08	0.0003738	rs6012575	NA	NA	NA	NA			NA
20_47598497	20	CSE1L	47598497	20	47662783	47713497	1.76e-23	25954001	eQTL	Adipose-Subcutaneous	European	385	Science	2015	hg19	NA	Human genomics. The Genotype-Tissue Expression (GTEx) pilot analysis: multitissue gene regulation in humans	20:47598497:C:G	rs6012575	20	47598497	c	g	0.5901	0.0164	0.0035	3.738e-06	1.2e-08	0.0003738	rs6012575	NA	NA	NA	NA			NA
7_32829444	7	RP9	32829444	7	33134409	33149016	5.18e-08	25954001	eQTL	Adipose-Subcutaneous	European	385	Science	2015	hg19	NA	Human genomics. The Genotype-Tissue Expression (GTEx) pilot analysis: multitissue gene regulation in humans	7:32829444:A:G	rs61127279	7	32829444	a	g	0.6282	0.0188	0.0037	3.372e-07	8.95e-10	3.372e-05	rs61127279	NA	NA	Yes	NA	;Hispanic/Latin American		NA
10_104420754	10	MFSD13A	104420754	10	104221152	104236802	3.29e-07	25954001	eQTL	Adipose-Subcutaneous	European	385	Science	2015	hg19	NA	Human genomics. The Genotype-Tissue Expression (GTEx) pilot analysis: multitissue gene regulation in humans	10:104420754:C:T	rs61691222	10	104420754	t	c	0.238	0.019	0.004	2.521e-06	2.95e-09	0.0002521	rs61691222	NA	NA	Yes	NA	;Hispanic/Latin American		NA
12_58294344	12	TSFM	58294344	12	58176372	58201854	4.02e-07	25954001	eQTL	Adipose-Subcutaneous	European	385	Science	2015	hg19	NA	Human genomics. The Genotype-Tissue Expression (GTEx) pilot analysis: multitissue gene regulation in humans	12:58294344:A:G	rs61935769	12	58294344	a	g	0.3786	-0.0165	0.0036	3.781e-06	1.13e-08	0.0003781	rs61935769	NA	NA	NA	NA			NA
12_58294344	12	EEF1AKMT3	58294344	12	58165275	58176324	9.2e-16	25954001	eQTL	Adipose-Subcutaneous	European	385	Science	2015	hg19	NA	Human genomics. The Genotype-Tissue Expression (GTEx) pilot analysis: multitissue gene regulation in humans	12:58294344:A:G	rs61935769	12	58294344	a	g	0.3786	-0.0165	0.0036	3.781e-06	1.13e-08	0.0003781	rs61935769	NA	NA	NA	NA			NA
12_58294344	12	ATP23	58294344	12	58299822	58352931	1.32e-40	25954001	eQTL	Adipose-Subcutaneous	European	385	Science	2015	hg19	NA	Human genomics. The Genotype-Tissue Expression (GTEx) pilot analysis: multitissue gene regulation in humans	12:58294344:A:G	rs61935769	12	58294344	a	g	0.3786	-0.0165	0.0036	3.781e-06	1.13e-08	0.0003781	rs61935769	NA	NA	NA	NA			NA
14_42074726	14	LRFN5	42074726	14	42076773	42373752	1.61e-10	25954001	eQTL	Adipose-Subcutaneous	European	385	Science	2015	hg19	NA	Human genomics. The Genotype-Tissue Expression (GTEx) pilot analysis: multitissue gene regulation in humans	14:42074726:A:G	rs61990288	14	42074726	a	g	0.5079	-0.0261	0.0034	2.89e-14	2.96e-14	2.89e-12	rs61990288	NA	NA	NA	Yes	;African		NA
6_28354835	6	ZSCAN26	28354835	6	28234788	28246001	1.02e-06	25954001	eQTL	Adipose-Subcutaneous	European	385	Science	2015	hg19	NA	Human genomics. The Genotype-Tissue Expression (GTEx) pilot analysis: multitissue gene regulation in humans	6:28354835:C:G	rs67981811	6	28354835	c	g	0.9007	0.0503	0.0058	4.181e-18	1.99e-20	4.181e-16	rs67981811	NA	NA	Yes	NA	;Hispanic/Latin American		NA
6_28354835	6	ZNF602P	28354835	6	28083406	28084329	2.94e-10	25954001	eQTL	Adipose-Subcutaneous	European	385	Science	2015	hg19	NA	Human genomics. The Genotype-Tissue Expression (GTEx) pilot analysis: multitissue gene regulation in humans	6:28354835:C:G	rs67981811	6	28354835	c	g	0.9007	0.0503	0.0058	4.181e-18	1.99e-20	4.181e-16	rs67981811	NA	NA	Yes	NA	;Hispanic/Latin American		NA
6_27327000	6	BTN3A2	27327000	6	26365387	26378548	6.22e-26	25954001	eQTL	Adipose-Subcutaneous	European	385	Science	2015	hg19	NA	Human genomics. The Genotype-Tissue Expression (GTEx) pilot analysis: multitissue gene regulation in humans	6:27327000:C:T	rs72839477	6	27327000	t	c	0.0953	-0.0465	0.0059	3.483e-15	1.87e-16	3.483e-13	rs72839477	NA	NA	Yes	No	;Hispanic/Latin American	;African	No
6_27327000	6	HIST1H2BK	27327000	6	27114197	27114577	4.69e-06	25954001	eQTL	Adipose-Subcutaneous	European	385	Science	2015	hg19	NA	Human genomics. The Genotype-Tissue Expression (GTEx) pilot analysis: multitissue gene regulation in humans	6:27327000:C:T	rs72839477	6	27327000	t	c	0.0953	-0.0465	0.0059	3.483e-15	1.87e-16	3.483e-13	rs72839477	NA	NA	Yes	No	;Hispanic/Latin American	;African	No
6_27327000	6	ZNF602P	27327000	6	28083406	28084329	2.94e-09	25954001	eQTL	Adipose-Subcutaneous	European	385	Science	2015	hg19	NA	Human genomics. The Genotype-Tissue Expression (GTEx) pilot analysis: multitissue gene regulation in humans	6:27327000:C:T	rs72839477	6	27327000	t	c	0.0953	-0.0465	0.0059	3.483e-15	1.87e-16	3.483e-13	rs72839477	NA	NA	Yes	No	;Hispanic/Latin American	;African	No
2_86819409	2	CHMP3	86819409	2	86730553	86790602	4.46e-16	25954001	eQTL	Adipose-Subcutaneous	European	385	Science	2015	hg19	NA	Human genomics. The Genotype-Tissue Expression (GTEx) pilot analysis: multitissue gene regulation in humans	2:86819409:C:T	rs7586028	2	86819409	t	c	0.845	-0.0276	0.0047	5.558e-09	8.52e-09	5.558e-07	rs7586028	NA	NA	NA	No		;African	Yes
7_117502574	7	CTTNBP2	117502574	7	117350705	117514193	1.03e-09	25954001	eQTL	Adipose-Subcutaneous	European	385	Science	2015	hg19	NA	Human genomics. The Genotype-Tissue Expression (GTEx) pilot analysis: multitissue gene regulation in humans	7:117502574:C:T	rs7807677	7	117502574	t	c	0.5512	0.0224	0.0035	8.028e-11	5.84e-11	8.028e-09	rs7807677	NA	NA	NA	NA			NA
2_198280586	2	SF3B1	198280586	2	198253239	198299815	1.44e-06	25954001	eQTL	Adipose-Subcutaneous	European	385	Science	2015	hg19	NA	Human genomics. The Genotype-Tissue Expression (GTEx) pilot analysis: multitissue gene regulation in humans	2:198280586:C:T	rs788022	2	198280586	t	c	0.3262	0.0203	0.0037	2.79e-08	1.26e-08	2.79e-06	rs788022	NA	NA	Yes	NA	;Hispanic/Latin American		NA
11_113372671	11	DRD2	113372671	11	113280327	113346413	2.63e-06	25954001	eQTL	Adipose-Subcutaneous	European	385	Science	2015	hg19	NA	Human genomics. The Genotype-Tissue Expression (GTEx) pilot analysis: multitissue gene regulation in humans	11:113372671:C:T	rs7934649	11	113372671	t	c	0.6328	0.0256	0.0036	6.343e-13	5.66e-14	6.343e-11	rs7934649	NA	NA	Yes	NA	;Hispanic/Latin American		NA
3_157984210	3	RSRC1	157984210	3	157823644	158263519	1.5e-07	25954001	eQTL	Adipose-Subcutaneous	European	385	Science	2015	hg19	NA	Human genomics. The Genotype-Tissue Expression (GTEx) pilot analysis: multitissue gene regulation in humans	3:157984210:A:T	rs827095	3	157984210	a	t	0.5791	-0.0264	0.0035	6.124e-14	1.32e-14	6.124e-12	rs827095	NA	Yes	No	No	;South Asian	;African;Hispanic/Latin American	No
3_158039605	3	RSRC1	158039605	3	157823644	158263519	4.77e-08	25954001	eQTL	Adipose-Subcutaneous	European	385	Science	2015	hg19	NA	Human genomics. The Genotype-Tissue Expression (GTEx) pilot analysis: multitissue gene regulation in humans	3:158039605:A:G	rs827120	3	158039605	a	g	0.5743	0.0249	0.0035	6.926e-13	8.21e-13	6.926e-11	rs827120	NA	NA	NA	No		;African	Yes
3_101274807	3	SENP7	101274807	3	101043049	101232085	6.33e-07	25954001	eQTL	Adipose-Subcutaneous	European	385	Science	2015	hg19	NA	Human genomics. The Genotype-Tissue Expression (GTEx) pilot analysis: multitissue gene regulation in humans	3:101274807:G:T	rs9825208	3	101274807	t	g	0.4462	-0.0195	0.0035	1.643e-08	2.68e-08	1.643e-06	rs9825208	NA	NA	NA	NA			NA
3_49214303	3	AMT	49214303	3	49454208	49460186	6.86e-34	25954001	eQTL	Adipose-Subcutaneous	European	385	Science	2015	hg19	NA	Human genomics. The Genotype-Tissue Expression (GTEx) pilot analysis: multitissue gene regulation in humans	3:49214303:G:T	rs9831648	3	49214303	t	g	0.7725	-0.0246	0.0041	1.875e-09	4.24e-09	1.875e-07	rs9831648	NA	NA	NA	Yes	;African		NA
3_49214303	3	NICN1	49214303	3	49460379	49466759	7.83e-12	25954001	eQTL	Adipose-Subcutaneous	European	385	Science	2015	hg19	NA	Human genomics. The Genotype-Tissue Expression (GTEx) pilot analysis: multitissue gene regulation in humans	3:49214303:G:T	rs9831648	3	49214303	t	g	0.7725	-0.0246	0.0041	1.875e-09	4.24e-09	1.875e-07	rs9831648	NA	NA	NA	Yes	;African		NA
3_49214303	3	RNF123	49214303	3	49726971	49758962	1.69e-10	25954001	eQTL	Adipose-Subcutaneous	European	385	Science	2015	hg19	NA	Human genomics. The Genotype-Tissue Expression (GTEx) pilot analysis: multitissue gene regulation in humans	3:49214303:G:T	rs9831648	3	49214303	t	g	0.7725	-0.0246	0.0041	1.875e-09	4.24e-09	1.875e-07	rs9831648	NA	NA	NA	Yes	;African		NA
3_49214303	3	WDR6	49214303	3	49044495	49053386	1.23e-13	25954001	eQTL	Adipose-Subcutaneous	European	385	Science	2015	hg19	NA	Human genomics. The Genotype-Tissue Expression (GTEx) pilot analysis: multitissue gene regulation in humans	3:49214303:G:T	rs9831648	3	49214303	t	g	0.7725	-0.0246	0.0041	1.875e-09	4.24e-09	1.875e-07	rs9831648	NA	NA	NA	Yes	;African		NA
3_49214303	3	QRICH1	49214303	3	49067140	49131796	1.58e-09	25954001	eQTL	Adipose-Subcutaneous	European	385	Science	2015	hg19	NA	Human genomics. The Genotype-Tissue Expression (GTEx) pilot analysis: multitissue gene regulation in humans	3:49214303:G:T	rs9831648	3	49214303	t	g	0.7725	-0.0246	0.0041	1.875e-09	4.24e-09	1.875e-07	rs9831648	NA	NA	NA	Yes	;African		NA
3_49214303	3	NCKIPSD	49214303	3	48711277	48723797	3.22e-07	25954001	eQTL	Adipose-Subcutaneous	European	385	Science	2015	hg19	NA	Human genomics. The Genotype-Tissue Expression (GTEx) pilot analysis: multitissue gene regulation in humans	3:49214303:G:T	rs9831648	3	49214303	t	g	0.7725	-0.0246	0.0041	1.875e-09	4.24e-09	1.875e-07	rs9831648	NA	NA	NA	Yes	;African		NA
9_14654819	9	AL159169.2	14654819	9	14588795	14590063	1.7e-13	25954001	eQTL	Adipose-Visceral	European	313	Science	2015	hg19	NA	Human genomics. The Genotype-Tissue Expression (GTEx) pilot analysis: multitissue gene regulation in humans	9:14654819:A:G	rs10810201	9	14654819	a	g	0.3953	0.0187	0.0035	9.927e-08	4.38e-08	9.927e-06	rs10810201	Yes	NA	NA	NA	;East Asian		NA
6_26483910	6	BTN3A1	26483910	6	26402465	26415436	4.15e-07	25954001	eQTL	Adipose-Visceral	European	313	Science	2015	hg19	NA	Human genomics. The Genotype-Tissue Expression (GTEx) pilot analysis: multitissue gene regulation in humans	6:26483910:A:C	rs12525684	6	26483910	a	c	0.5098	-0.0211	0.0034	8.134e-10	1.43e-10	8.134e-08	rs12525684	NA	NA	NA	NA			NA
6_26483910	6	BTN2A3P	26483910	6	26421619	26432611	9.51e-08	25954001	eQTL	Adipose-Visceral	European	313	Science	2015	hg19	NA	Human genomics. The Genotype-Tissue Expression (GTEx) pilot analysis: multitissue gene regulation in humans	6:26483910:A:C	rs12525684	6	26483910	a	c	0.5098	-0.0211	0.0034	8.134e-10	1.43e-10	8.134e-08	rs12525684	NA	NA	NA	NA			NA
6_26483910	6	AL513548.1	26483910	6	26686469	26688192	1.56e-06	25954001	eQTL	Adipose-Visceral	European	313	Science	2015	hg19	NA	Human genomics. The Genotype-Tissue Expression (GTEx) pilot analysis: multitissue gene regulation in humans	6:26483910:A:C	rs12525684	6	26483910	a	c	0.5098	-0.0211	0.0034	8.134e-10	1.43e-10	8.134e-08	rs12525684	NA	NA	NA	NA			NA
20_44680853	20	CD40	44680853	20	44746911	44758502	9.51e-09	25954001	eQTL	Adipose-Visceral	European	313	Science	2015	hg19	NA	Human genomics. The Genotype-Tissue Expression (GTEx) pilot analysis: multitissue gene regulation in humans	20:44680853:A:G	rs12624433	20	44680853	a	g	0.2587	0.0232	0.0039	4.475e-09	2.49e-09	4.475e-07	rs12624433	NA	NA	Yes	NA	;Hispanic/Latin American		NA
2_162095003	2	LINC01806	162095003	2	162101250	162105561	2.61e-06	25954001	eQTL	Adipose-Visceral	European	313	Science	2015	hg19	NA	Human genomics. The Genotype-Tissue Expression (GTEx) pilot analysis: multitissue gene regulation in humans	2:162095003:C:T	rs1267042	2	162095003	t	c	0.694	0.0201	0.0038	9.398e-08	7.31e-09	9.398e-06	rs1267042	NA	NA	NA	NA			NA
3_44731730	3	KIAA1143	44731730	3	44779153	44803111	3e-09	25954001	eQTL	Adipose-Visceral	European	313	Science	2015	hg19	NA	Human genomics. The Genotype-Tissue Expression (GTEx) pilot analysis: multitissue gene regulation in humans	3:44731730:A:G	rs13058822	3	44731730	a	g	0.312	0.0228	0.0037	7.997e-10	8.16e-10	7.997e-08	rs13058822	NA	NA	NA	No		;African	Yes
3_44731730	3	ZNF197	44731730	3	44626380	44689963	2.8e-07	25954001	eQTL	Adipose-Visceral	European	313	Science	2015	hg19	NA	Human genomics. The Genotype-Tissue Expression (GTEx) pilot analysis: multitissue gene regulation in humans	3:44731730:A:G	rs13058822	3	44731730	a	g	0.312	0.0228	0.0037	7.997e-10	8.16e-10	7.997e-08	rs13058822	NA	NA	NA	No		;African	Yes
6_26189356	6	BTN3A2	26189356	6	26365387	26378548	1.35e-16	25954001	eQTL	Adipose-Visceral	European	313	Science	2015	hg19	NA	Human genomics. The Genotype-Tissue Expression (GTEx) pilot analysis: multitissue gene regulation in humans	6:26189356:C:G	rs13204572	6	26189356	c	g	0.0885	-0.0395	0.0061	1.157e-10	7.67e-12	1.157e-08	rs13204572	NA	NA	Yes	NA	;Hispanic/Latin American		NA
3_44635461	3	KIAA1143	44635461	3	44779153	44803111	6.23e-10	25954001	eQTL	Adipose-Visceral	European	313	Science	2015	hg19	NA	Human genomics. The Genotype-Tissue Expression (GTEx) pilot analysis: multitissue gene regulation in humans	3:44635461:A:G	rs13319803	3	44635461	a	g	0.3905	-0.0184	0.0035	1.518e-07	4.17e-13	1.518e-05	rs13319803	NA	NA	NA	Yes	;African		NA
3_44635461	3	ZNF502	44635461	3	44754135	44765323	7.62e-09	25954001	eQTL	Adipose-Visceral	European	313	Science	2015	hg19	NA	Human genomics. The Genotype-Tissue Expression (GTEx) pilot analysis: multitissue gene regulation in humans	3:44635461:A:G	rs13319803	3	44635461	a	g	0.3905	-0.0184	0.0035	1.518e-07	4.17e-13	1.518e-05	rs13319803	NA	NA	NA	Yes	;African		NA
13_31907741	13	B3GLCT	31907741	13	31774112	31906413	6.1e-11	25954001	eQTL	Adipose-Visceral	European	313	Science	2015	hg19	NA	Human genomics. The Genotype-Tissue Expression (GTEx) pilot analysis: multitissue gene regulation in humans	13:31907741:C:T	rs1409379	13	31907741	t	c	0.7642	0.0256	0.004	2.489e-10	2.47e-10	2.489e-08	rs1409379	Yes	NA	NA	NA	;East Asian		NA
6_29317177	6	ZFP57	29317177	6	29640169	29648887	1.92e-09	25954001	eQTL	Adipose-Visceral	European	313	Science	2015	hg19	NA	Human genomics. The Genotype-Tissue Expression (GTEx) pilot analysis: multitissue gene regulation in humans	6:29317177:C:T	rs148466862	6	29317177	t	c	0.0435	0.0621	0.0085	2.662e-13	4.94e-12	2.662e-11	rs148466862	NA	NA	Yes	NA	;Hispanic/Latin American		NA
6_147967761	6	SAMD5	147967761	6	147829826	148058683	9.55e-07	25954001	eQTL	Adipose-Visceral	European	313	Science	2015	hg19	NA	Human genomics. The Genotype-Tissue Expression (GTEx) pilot analysis: multitissue gene regulation in humans	6:147967761:A:G	rs1589738	6	147967761	a	g	0.3696	0.0202	0.0035	1.18e-08	7.49e-09	1.18e-06	rs1589738	Yes	NA	Yes	NA	;East Asian;Hispanic/Latin American		NA
14_60141822	14	RTN1	60141822	14	60062694	60337494	1.71e-08	25954001	eQTL	Adipose-Visceral	European	313	Science	2015	hg19	NA	Human genomics. The Genotype-Tissue Expression (GTEx) pilot analysis: multitissue gene regulation in humans	14:60141822:G:T	rs1956373	14	60141822	t	g	0.7439	-0.0237	0.0039	1.935e-09	1.89e-09	1.935e-07	rs1956373	NA	NA	Yes	No	;Hispanic/Latin American	;African	No
1_8489302	1	RERE	8489302	1	8412457	8877699	5.77e-11	25954001	eQTL	Adipose-Visceral	European	313	Science	2015	hg19	NA	Human genomics. The Genotype-Tissue Expression (GTEx) pilot analysis: multitissue gene regulation in humans	1:8489302:C:T	rs301799	1	8489302	t	c	0.5694	-0.0258	0.0035	9.6e-14	3.67e-14	9.6e-12	rs301799	NA	NA	Yes	No	;Hispanic/Latin American	;African	No
1_8489302	1	RERE-AS1	8489302	1	8484705	8494898	1.65e-06	25954001	eQTL	Adipose-Visceral	European	313	Science	2015	hg19	NA	Human genomics. The Genotype-Tissue Expression (GTEx) pilot analysis: multitissue gene regulation in humans	1:8489302:C:T	rs301799	1	8489302	t	c	0.5694	-0.0258	0.0035	9.6e-14	3.67e-14	9.6e-12	rs301799	NA	NA	Yes	No	;Hispanic/Latin American	;African	No
10_76854564	10	VDAC2	76854564	10	76969912	76991206	3.46e-10	25954001	eQTL	Adipose-Visceral	European	313	Science	2015	hg19	NA	Human genomics. The Genotype-Tissue Expression (GTEx) pilot analysis: multitissue gene regulation in humans	10:76854564:C:T	rs3088142	10	76854564	t	c	0.4132	0.0169	0.0035	1.22e-06	1.36e-10	0.000122	rs3088142	NA	NA	NA	NA			NA
5_87545318	5	TMEM161B-AS1	87545318	5	87564712	87732502	3.76e-06	25954001	eQTL	Adipose-Visceral	European	313	Science	2015	hg19	NA	Human genomics. The Genotype-Tissue Expression (GTEx) pilot analysis: multitissue gene regulation in humans	5:87545318:C:T	rs3099439	5	87545318	t	c	0.5288	-0.0283	0.0035	2.881e-16	2.34e-16	2.881e-14	rs3099439	Yes	NA	No	NA	;East Asian	;Hispanic/Latin American	No
11_113266411	11	TTC12	113266411	11	113185251	113254266	1.69e-16	25954001	eQTL	Adipose-Visceral	European	313	Science	2015	hg19	NA	Human genomics. The Genotype-Tissue Expression (GTEx) pilot analysis: multitissue gene regulation in humans	11:113266411:A:C	rs35023999	11	113266411	a	c	0.4912	0.0174	0.0034	3.545e-07	2.16e-11	3.545e-05	rs35023999	NA	NA	NA	NA			NA
11_113266411	11	ANKK1	113266411	11	113258513	113271140	4.28e-08	25954001	eQTL	Adipose-Visceral	European	313	Science	2015	hg19	NA	Human genomics. The Genotype-Tissue Expression (GTEx) pilot analysis: multitissue gene regulation in humans	11:113266411:A:C	rs35023999	11	113266411	a	c	0.4912	0.0174	0.0034	3.545e-07	2.16e-11	3.545e-05	rs35023999	NA	NA	NA	NA			NA
5_140213510	5	TMCO6	140213510	5	140019012	140024993	1.65e-06	25954001	eQTL	Adipose-Visceral	European	313	Science	2015	hg19	NA	Human genomics. The Genotype-Tissue Expression (GTEx) pilot analysis: multitissue gene regulation in humans	5:140213510:A:T	rs3756335	5	140213510	a	t	0.4703	-0.0189	0.0035	7.292e-08	1.26e-08	7.292e-06	rs3756335	NA	NA	Yes	NA	;Hispanic/Latin American		NA
5_140213510	5	PCDHA7	140213510	5	140213969	140391929	1.91e-07	25954001	eQTL	Adipose-Visceral	European	313	Science	2015	hg19	NA	Human genomics. The Genotype-Tissue Expression (GTEx) pilot analysis: multitissue gene regulation in humans	5:140213510:A:T	rs3756335	5	140213510	a	t	0.4703	-0.0189	0.0035	7.292e-08	1.26e-08	7.292e-06	rs3756335	NA	NA	Yes	NA	;Hispanic/Latin American		NA
5_140213510	5	PCDHA4	140213510	5	140186659	140391929	4.4e-06	25954001	eQTL	Adipose-Visceral	European	313	Science	2015	hg19	NA	Human genomics. The Genotype-Tissue Expression (GTEx) pilot analysis: multitissue gene regulation in humans	5:140213510:A:T	rs3756335	5	140213510	a	t	0.4703	-0.0189	0.0035	7.292e-08	1.26e-08	7.292e-06	rs3756335	NA	NA	Yes	NA	;Hispanic/Latin American		NA
5_140213510	5	PCDHA10	140213510	5	140235468	140391932	6.98e-08	25954001	eQTL	Adipose-Visceral	European	313	Science	2015	hg19	NA	Human genomics. The Genotype-Tissue Expression (GTEx) pilot analysis: multitissue gene regulation in humans	5:140213510:A:T	rs3756335	5	140213510	a	t	0.4703	-0.0189	0.0035	7.292e-08	1.26e-08	7.292e-06	rs3756335	NA	NA	Yes	NA	;Hispanic/Latin American		NA
6_33558658	6	ITPR3	33558658	6	33588142	33664351	4.59e-08	25954001	eQTL	Adipose-Visceral	European	313	Science	2015	hg19	NA	Human genomics. The Genotype-Tissue Expression (GTEx) pilot analysis: multitissue gene regulation in humans	6:33558658:A:G	rs422907	6	33558658	a	g	0.6478	-0.0175	0.0036	1.109e-06	1.06e-08	0.0001109	rs422907	NA	NA	NA	NA			NA
13_99115041	13	STK24	99115041	13	99097439	99230194	9.1e-07	25954001	eQTL	Adipose-Visceral	European	313	Science	2015	hg19	NA	Human genomics. The Genotype-Tissue Expression (GTEx) pilot analysis: multitissue gene regulation in humans	13:99115041:C:T	rs4772087	13	99115041	t	c	0.3731	0.0227	0.0036	1.783e-10	1.21e-10	1.783e-08	rs4772087	NA	NA	NA	NA			NA
20_47598497	20	CSE1L	47598497	20	47662783	47713497	5.78e-10	25954001	eQTL	Adipose-Visceral	European	313	Science	2015	hg19	NA	Human genomics. The Genotype-Tissue Expression (GTEx) pilot analysis: multitissue gene regulation in humans	20:47598497:C:G	rs6012575	20	47598497	c	g	0.5901	0.0164	0.0035	3.738e-06	1.2e-08	0.0003738	rs6012575	NA	NA	NA	NA			NA
12_58294344	12	TSFM	58294344	12	58176372	58201854	1.84e-08	25954001	eQTL	Adipose-Visceral	European	313	Science	2015	hg19	NA	Human genomics. The Genotype-Tissue Expression (GTEx) pilot analysis: multitissue gene regulation in humans	12:58294344:A:G	rs61935769	12	58294344	a	g	0.3786	-0.0165	0.0036	3.781e-06	1.13e-08	0.0003781	rs61935769	NA	NA	NA	NA			NA
12_58294344	12	EEF1AKMT3	58294344	12	58165275	58176324	3.53e-13	25954001	eQTL	Adipose-Visceral	European	313	Science	2015	hg19	NA	Human genomics. The Genotype-Tissue Expression (GTEx) pilot analysis: multitissue gene regulation in humans	12:58294344:A:G	rs61935769	12	58294344	a	g	0.3786	-0.0165	0.0036	3.781e-06	1.13e-08	0.0003781	rs61935769	NA	NA	NA	NA			NA
12_58294344	12	ATP23	58294344	12	58299822	58352931	6.81e-28	25954001	eQTL	Adipose-Visceral	European	313	Science	2015	hg19	NA	Human genomics. The Genotype-Tissue Expression (GTEx) pilot analysis: multitissue gene regulation in humans	12:58294344:A:G	rs61935769	12	58294344	a	g	0.3786	-0.0165	0.0036	3.781e-06	1.13e-08	0.0003781	rs61935769	NA	NA	NA	NA			NA
6_27327000	6	BTN3A2	27327000	6	26365387	26378548	2.98e-18	25954001	eQTL	Adipose-Visceral	European	313	Science	2015	hg19	NA	Human genomics. The Genotype-Tissue Expression (GTEx) pilot analysis: multitissue gene regulation in humans	6:27327000:C:T	rs72839477	6	27327000	t	c	0.0953	-0.0465	0.0059	3.483e-15	1.87e-16	3.483e-13	rs72839477	NA	NA	Yes	No	;Hispanic/Latin American	;African	No
2_86819409	2	CHMP3	86819409	2	86730553	86790602	8.47e-08	25954001	eQTL	Adipose-Visceral	European	313	Science	2015	hg19	NA	Human genomics. The Genotype-Tissue Expression (GTEx) pilot analysis: multitissue gene regulation in humans	2:86819409:C:T	rs7586028	2	86819409	t	c	0.845	-0.0276	0.0047	5.558e-09	8.52e-09	5.558e-07	rs7586028	NA	NA	NA	No		;African	Yes
3_49214303	3	AMT	49214303	3	49454208	49460186	4.43e-30	25954001	eQTL	Adipose-Visceral	European	313	Science	2015	hg19	NA	Human genomics. The Genotype-Tissue Expression (GTEx) pilot analysis: multitissue gene regulation in humans	3:49214303:G:T	rs9831648	3	49214303	t	g	0.7725	-0.0246	0.0041	1.875e-09	4.24e-09	1.875e-07	rs9831648	NA	NA	NA	Yes	;African		NA
3_49214303	3	NICN1	49214303	3	49460379	49466759	1.16e-10	25954001	eQTL	Adipose-Visceral	European	313	Science	2015	hg19	NA	Human genomics. The Genotype-Tissue Expression (GTEx) pilot analysis: multitissue gene regulation in humans	3:49214303:G:T	rs9831648	3	49214303	t	g	0.7725	-0.0246	0.0041	1.875e-09	4.24e-09	1.875e-07	rs9831648	NA	NA	NA	Yes	;African		NA
3_49214303	3	RNF123	49214303	3	49726971	49758962	7.51e-08	25954001	eQTL	Adipose-Visceral	European	313	Science	2015	hg19	NA	Human genomics. The Genotype-Tissue Expression (GTEx) pilot analysis: multitissue gene regulation in humans	3:49214303:G:T	rs9831648	3	49214303	t	g	0.7725	-0.0246	0.0041	1.875e-09	4.24e-09	1.875e-07	rs9831648	NA	NA	NA	Yes	;African		NA
3_49214303	3	CCDC36	49214303	3	49235861	49295539	2.49e-06	25954001	eQTL	Adipose-Visceral	European	313	Science	2015	hg19	NA	Human genomics. The Genotype-Tissue Expression (GTEx) pilot analysis: multitissue gene regulation in humans	3:49214303:G:T	rs9831648	3	49214303	t	g	0.7725	-0.0246	0.0041	1.875e-09	4.24e-09	1.875e-07	rs9831648	NA	NA	NA	Yes	;African		NA
3_49214303	3	WDR6	49214303	3	49044495	49053386	3.65e-11	25954001	eQTL	Adipose-Visceral	European	313	Science	2015	hg19	NA	Human genomics. The Genotype-Tissue Expression (GTEx) pilot analysis: multitissue gene regulation in humans	3:49214303:G:T	rs9831648	3	49214303	t	g	0.7725	-0.0246	0.0041	1.875e-09	4.24e-09	1.875e-07	rs9831648	NA	NA	NA	Yes	;African		NA
3_49214303	3	NCKIPSD	49214303	3	48711277	48723797	2.09e-06	25954001	eQTL	Adipose-Visceral	European	313	Science	2015	hg19	NA	Human genomics. The Genotype-Tissue Expression (GTEx) pilot analysis: multitissue gene regulation in humans	3:49214303:G:T	rs9831648	3	49214303	t	g	0.7725	-0.0246	0.0041	1.875e-09	4.24e-09	1.875e-07	rs9831648	NA	NA	NA	Yes	;African		NA
14_104017953	14	AL049840.4	104017953	14	104162690	104163500	1.8e-07	25954001	eQTL	Adrenal_Gland	European	175	Science	2015	hg19	NA	Human genomics. The Genotype-Tissue Expression (GTEx) pilot analysis: multitissue gene regulation in humans	14:104017953:A:G	rs10149470	14	104017953	a	g	0.4861	-0.0282	0.0035	4.002e-16	2.34e-16	4.002e-14	rs10149470	No	NA	Yes	No	;Hispanic/Latin American	;East Asian;African	No
6_26483910	6	BTN3A1	26483910	6	26402465	26415436	7.71e-07	25954001	eQTL	Adrenal_Gland	European	175	Science	2015	hg19	NA	Human genomics. The Genotype-Tissue Expression (GTEx) pilot analysis: multitissue gene regulation in humans	6:26483910:A:C	rs12525684	6	26483910	a	c	0.5098	-0.0211	0.0034	8.134e-10	1.43e-10	8.134e-08	rs12525684	NA	NA	NA	NA			NA
6_26483910	6	ZNF322	26483910	6	26634611	26659980	3.56e-06	25954001	eQTL	Adrenal_Gland	European	175	Science	2015	hg19	NA	Human genomics. The Genotype-Tissue Expression (GTEx) pilot analysis: multitissue gene regulation in humans	6:26483910:A:C	rs12525684	6	26483910	a	c	0.5098	-0.0211	0.0034	8.134e-10	1.43e-10	8.134e-08	rs12525684	NA	NA	NA	NA			NA
3_44731730	3	TMEM42	44731730	3	44903396	44907162	9.59e-07	25954001	eQTL	Adrenal_Gland	European	175	Science	2015	hg19	NA	Human genomics. The Genotype-Tissue Expression (GTEx) pilot analysis: multitissue gene regulation in humans	3:44731730:A:G	rs13058822	3	44731730	a	g	0.312	0.0228	0.0037	7.997e-10	8.16e-10	7.997e-08	rs13058822	NA	NA	NA	No		;African	Yes
6_26189356	6	BTN3A2	26189356	6	26365387	26378548	7.54e-09	25954001	eQTL	Adrenal_Gland	European	175	Science	2015	hg19	NA	Human genomics. The Genotype-Tissue Expression (GTEx) pilot analysis: multitissue gene regulation in humans	6:26189356:C:G	rs13204572	6	26189356	c	g	0.0885	-0.0395	0.0061	1.157e-10	7.67e-12	1.157e-08	rs13204572	NA	NA	Yes	NA	;Hispanic/Latin American		NA
6_29317177	6	ZFP57	29317177	6	29640169	29648887	1.68e-06	25954001	eQTL	Adrenal_Gland	European	175	Science	2015	hg19	NA	Human genomics. The Genotype-Tissue Expression (GTEx) pilot analysis: multitissue gene regulation in humans	6:29317177:C:T	rs148466862	6	29317177	t	c	0.0435	0.0621	0.0085	2.662e-13	4.94e-12	2.662e-11	rs148466862	NA	NA	Yes	NA	;Hispanic/Latin American		NA
7_12253880	7	TMEM106B	12253880	7	12250896	12282993	3.16e-07	25954001	eQTL	Adrenal_Gland	European	175	Science	2015	hg19	NA	Human genomics. The Genotype-Tissue Expression (GTEx) pilot analysis: multitissue gene regulation in humans	7:12253880:A:G	rs2043539	7	12253880	a	g	0.4181	0.0283	0.0035	3.064e-16	3.06e-16	3.064e-14	rs2043539	No	NA	Yes	No	;Hispanic/Latin American	;East Asian;African	No
11_113266411	11	TTC12	113266411	11	113185251	113254266	1.05e-09	25954001	eQTL	Adrenal_Gland	European	175	Science	2015	hg19	NA	Human genomics. The Genotype-Tissue Expression (GTEx) pilot analysis: multitissue gene regulation in humans	11:113266411:A:C	rs35023999	11	113266411	a	c	0.4912	0.0174	0.0034	3.545e-07	2.16e-11	3.545e-05	rs35023999	NA	NA	NA	NA			NA
20_47598497	20	CSE1L	47598497	20	47662783	47713497	2.39e-07	25954001	eQTL	Adrenal_Gland	European	175	Science	2015	hg19	NA	Human genomics. The Genotype-Tissue Expression (GTEx) pilot analysis: multitissue gene regulation in humans	20:47598497:C:G	rs6012575	20	47598497	c	g	0.5901	0.0164	0.0035	3.738e-06	1.2e-08	0.0003738	rs6012575	NA	NA	NA	NA			NA
12_58294344	12	EEF1AKMT3	58294344	12	58165275	58176324	9.81e-08	25954001	eQTL	Adrenal_Gland	European	175	Science	2015	hg19	NA	Human genomics. The Genotype-Tissue Expression (GTEx) pilot analysis: multitissue gene regulation in humans	12:58294344:A:G	rs61935769	12	58294344	a	g	0.3786	-0.0165	0.0036	3.781e-06	1.13e-08	0.0003781	rs61935769	NA	NA	NA	NA			NA
12_58294344	12	ATP23	58294344	12	58299822	58352931	1.17e-12	25954001	eQTL	Adrenal_Gland	European	175	Science	2015	hg19	NA	Human genomics. The Genotype-Tissue Expression (GTEx) pilot analysis: multitissue gene regulation in humans	12:58294344:A:G	rs61935769	12	58294344	a	g	0.3786	-0.0165	0.0036	3.781e-06	1.13e-08	0.0003781	rs61935769	NA	NA	NA	NA			NA
3_117509984	3	LSAMP	117509984	3	115521210	116858236	1.96e-11	25954001	eQTL	Adrenal_Gland	European	175	Science	2015	hg19	NA	Human genomics. The Genotype-Tissue Expression (GTEx) pilot analysis: multitissue gene regulation in humans	3:117509984:C:T	rs6783233	3	117509984	t	c	0.2836	0.0217	0.0038	1.426e-08	1.04e-08	1.426e-06	rs6783233	NA	Yes	NA	NA	;South Asian		NA
3_117509984	3	AC092691.1	117509984	3	117391001	117716439	1.09e-09	25954001	eQTL	Adrenal_Gland	European	175	Science	2015	hg19	NA	Human genomics. The Genotype-Tissue Expression (GTEx) pilot analysis: multitissue gene regulation in humans	3:117509984:C:T	rs6783233	3	117509984	t	c	0.2836	0.0217	0.0038	1.426e-08	1.04e-08	1.426e-06	rs6783233	NA	Yes	NA	NA	;South Asian		NA
6_27327000	6	BTN3A2	27327000	6	26365387	26378548	9.51e-13	25954001	eQTL	Adrenal_Gland	European	175	Science	2015	hg19	NA	Human genomics. The Genotype-Tissue Expression (GTEx) pilot analysis: multitissue gene regulation in humans	6:27327000:C:T	rs72839477	6	27327000	t	c	0.0953	-0.0465	0.0059	3.483e-15	1.87e-16	3.483e-13	rs72839477	NA	NA	Yes	No	;Hispanic/Latin American	;African	No
15_29856238	15	FAM189A1	29856238	15	29412457	29862927	6.55e-09	25954001	eQTL	Adrenal_Gland	European	175	Science	2015	hg19	NA	Human genomics. The Genotype-Tissue Expression (GTEx) pilot analysis: multitissue gene regulation in humans	15:29856238:A:G	rs779	15	29856238	a	g	0.8804	-0.0287	0.0054	9.577e-08	1.44e-08	9.577e-06	rs779	NA	NA	Yes	NA	;Hispanic/Latin American		NA
11_61557803	11	TMEM258	61557803	11	61535973	61560274	8.64e-07	25954001	eQTL	Artery-Aorta	European	267	Science	2015	hg19	NA	Human genomics. The Genotype-Tissue Expression (GTEx) pilot analysis: multitissue gene regulation in humans	11:61557803:C:T	rs102275	11	61557803	t	c	0.6537	-0.0196	0.0036	4.944e-08	1.44e-10	4.944e-06	rs102275	NA	NA	NA	Yes	;African		NA
9_14654819	9	AL159169.2	14654819	9	14588795	14590063	8.6e-08	25954001	eQTL	Artery-Aorta	European	267	Science	2015	hg19	NA	Human genomics. The Genotype-Tissue Expression (GTEx) pilot analysis: multitissue gene regulation in humans	9:14654819:A:G	rs10810201	9	14654819	a	g	0.3953	0.0187	0.0035	9.927e-08	4.38e-08	9.927e-06	rs10810201	Yes	NA	NA	NA	;East Asian		NA
6_26483910	6	BTN2A3P	26483910	6	26421619	26432611	1.57e-10	25954001	eQTL	Artery-Aorta	European	267	Science	2015	hg19	NA	Human genomics. The Genotype-Tissue Expression (GTEx) pilot analysis: multitissue gene regulation in humans	6:26483910:A:C	rs12525684	6	26483910	a	c	0.5098	-0.0211	0.0034	8.134e-10	1.43e-10	8.134e-08	rs12525684	NA	NA	NA	NA			NA
6_26483910	6	AL513548.1	26483910	6	26686469	26688192	1.1e-06	25954001	eQTL	Artery-Aorta	European	267	Science	2015	hg19	NA	Human genomics. The Genotype-Tissue Expression (GTEx) pilot analysis: multitissue gene regulation in humans	6:26483910:A:C	rs12525684	6	26483910	a	c	0.5098	-0.0211	0.0034	8.134e-10	1.43e-10	8.134e-08	rs12525684	NA	NA	NA	NA			NA
20_44680853	20	CD40	44680853	20	44746911	44758502	9.9e-07	25954001	eQTL	Artery-Aorta	European	267	Science	2015	hg19	NA	Human genomics. The Genotype-Tissue Expression (GTEx) pilot analysis: multitissue gene regulation in humans	20:44680853:A:G	rs12624433	20	44680853	a	g	0.2587	0.0232	0.0039	4.475e-09	2.49e-09	4.475e-07	rs12624433	NA	NA	Yes	NA	;Hispanic/Latin American		NA
3_44731730	3	KIAA1143	44731730	3	44779153	44803111	1.99e-10	25954001	eQTL	Artery-Aorta	European	267	Science	2015	hg19	NA	Human genomics. The Genotype-Tissue Expression (GTEx) pilot analysis: multitissue gene regulation in humans	3:44731730:A:G	rs13058822	3	44731730	a	g	0.312	0.0228	0.0037	7.997e-10	8.16e-10	7.997e-08	rs13058822	NA	NA	NA	No		;African	Yes
3_44731730	3	ZKSCAN7	44731730	3	44596685	44635665	2.24e-06	25954001	eQTL	Artery-Aorta	European	267	Science	2015	hg19	NA	Human genomics. The Genotype-Tissue Expression (GTEx) pilot analysis: multitissue gene regulation in humans	3:44731730:A:G	rs13058822	3	44731730	a	g	0.312	0.0228	0.0037	7.997e-10	8.16e-10	7.997e-08	rs13058822	NA	NA	NA	No		;African	Yes
6_26189356	6	BTN3A2	26189356	6	26365387	26378548	8.03e-24	25954001	eQTL	Artery-Aorta	European	267	Science	2015	hg19	NA	Human genomics. The Genotype-Tissue Expression (GTEx) pilot analysis: multitissue gene regulation in humans	6:26189356:C:G	rs13204572	6	26189356	c	g	0.0885	-0.0395	0.0061	1.157e-10	7.67e-12	1.157e-08	rs13204572	NA	NA	Yes	NA	;Hispanic/Latin American		NA
3_44635461	3	ZNF501	44635461	3	44771088	44778575	2.12e-06	25954001	eQTL	Artery-Aorta	European	267	Science	2015	hg19	NA	Human genomics. The Genotype-Tissue Expression (GTEx) pilot analysis: multitissue gene regulation in humans	3:44635461:A:G	rs13319803	3	44635461	a	g	0.3905	-0.0184	0.0035	1.518e-07	4.17e-13	1.518e-05	rs13319803	NA	NA	NA	Yes	;African		NA
3_44635461	3	ZNF197	44635461	3	44626380	44689963	6.09e-11	25954001	eQTL	Artery-Aorta	European	267	Science	2015	hg19	NA	Human genomics. The Genotype-Tissue Expression (GTEx) pilot analysis: multitissue gene regulation in humans	3:44635461:A:G	rs13319803	3	44635461	a	g	0.3905	-0.0184	0.0035	1.518e-07	4.17e-13	1.518e-05	rs13319803	NA	NA	NA	Yes	;African		NA
3_44635461	3	ZNF502	44635461	3	44754135	44765323	5.79e-11	25954001	eQTL	Artery-Aorta	European	267	Science	2015	hg19	NA	Human genomics. The Genotype-Tissue Expression (GTEx) pilot analysis: multitissue gene regulation in humans	3:44635461:A:G	rs13319803	3	44635461	a	g	0.3905	-0.0184	0.0035	1.518e-07	4.17e-13	1.518e-05	rs13319803	NA	NA	NA	Yes	;African		NA
13_31907741	13	B3GLCT	31907741	13	31774112	31906413	3.56e-06	25954001	eQTL	Artery-Aorta	European	267	Science	2015	hg19	NA	Human genomics. The Genotype-Tissue Expression (GTEx) pilot analysis: multitissue gene regulation in humans	13:31907741:C:T	rs1409379	13	31907741	t	c	0.7642	0.0256	0.004	2.489e-10	2.47e-10	2.489e-08	rs1409379	Yes	NA	NA	NA	;East Asian		NA
6_76249698	6	MYO6	76249698	6	76458909	76629254	4.88e-06	25954001	eQTL	Artery-Aorta	European	267	Science	2015	hg19	NA	Human genomics. The Genotype-Tissue Expression (GTEx) pilot analysis: multitissue gene regulation in humans	6:76249698:C:G	rs1414592	6	76249698	c	g	0.4761	-0.0184	0.0035	1.481e-07	2.04e-08	1.481e-05	rs1414592	NA	NA	NA	NA			NA
6_29317177	6	ZFP57	29317177	6	29640169	29648887	5.64e-10	25954001	eQTL	Artery-Aorta	European	267	Science	2015	hg19	NA	Human genomics. The Genotype-Tissue Expression (GTEx) pilot analysis: multitissue gene regulation in humans	6:29317177:C:T	rs148466862	6	29317177	t	c	0.0435	0.0621	0.0085	2.662e-13	4.94e-12	2.662e-11	rs148466862	NA	NA	Yes	NA	;Hispanic/Latin American		NA
6_29317177	6	HLA-A	29317177	6	29909037	29913661	2.76e-06	25954001	eQTL	Artery-Aorta	European	267	Science	2015	hg19	NA	Human genomics. The Genotype-Tissue Expression (GTEx) pilot analysis: multitissue gene regulation in humans	6:29317177:C:T	rs148466862	6	29317177	t	c	0.0435	0.0621	0.0085	2.662e-13	4.94e-12	2.662e-11	rs148466862	NA	NA	Yes	NA	;Hispanic/Latin American		NA
11_30975626	11	MPPED2	30975626	11	30406040	30608419	3.71e-06	25954001	eQTL	Artery-Aorta	European	267	Science	2015	hg19	NA	Human genomics. The Genotype-Tissue Expression (GTEx) pilot analysis: multitissue gene regulation in humans	11:30975626:A:G	rs1848393	11	30975626	a	g	0.5801	-0.0223	0.0035	1.776e-10	4.23e-10	1.776e-08	rs1848393	NA	NA	NA	NA			NA
14_60141822	14	RTN1	60141822	14	60062694	60337494	1.87e-13	25954001	eQTL	Artery-Aorta	European	267	Science	2015	hg19	NA	Human genomics. The Genotype-Tissue Expression (GTEx) pilot analysis: multitissue gene regulation in humans	14:60141822:G:T	rs1956373	14	60141822	t	g	0.7439	-0.0237	0.0039	1.935e-09	1.89e-09	1.935e-07	rs1956373	NA	NA	Yes	No	;Hispanic/Latin American	;African	No
11_113266411	11	TTC12	113266411	11	113185251	113254266	4.82e-18	25954001	eQTL	Artery-Aorta	European	267	Science	2015	hg19	NA	Human genomics. The Genotype-Tissue Expression (GTEx) pilot analysis: multitissue gene regulation in humans	11:113266411:A:C	rs35023999	11	113266411	a	c	0.4912	0.0174	0.0034	3.545e-07	2.16e-11	3.545e-05	rs35023999	NA	NA	NA	NA			NA
11_113266411	11	ANKK1	113266411	11	113258513	113271140	4.52e-06	25954001	eQTL	Artery-Aorta	European	267	Science	2015	hg19	NA	Human genomics. The Genotype-Tissue Expression (GTEx) pilot analysis: multitissue gene regulation in humans	11:113266411:A:C	rs35023999	11	113266411	a	c	0.4912	0.0174	0.0034	3.545e-07	2.16e-11	3.545e-05	rs35023999	NA	NA	NA	NA			NA
5_140213510	5	IK	140213510	5	140026643	140042065	3.96e-06	25954001	eQTL	Artery-Aorta	European	267	Science	2015	hg19	NA	Human genomics. The Genotype-Tissue Expression (GTEx) pilot analysis: multitissue gene regulation in humans	5:140213510:A:T	rs3756335	5	140213510	a	t	0.4703	-0.0189	0.0035	7.292e-08	1.26e-08	7.292e-06	rs3756335	NA	NA	Yes	NA	;Hispanic/Latin American		NA
5_140213510	5	PCDHA7	140213510	5	140213969	140391929	4.83e-06	25954001	eQTL	Artery-Aorta	European	267	Science	2015	hg19	NA	Human genomics. The Genotype-Tissue Expression (GTEx) pilot analysis: multitissue gene regulation in humans	5:140213510:A:T	rs3756335	5	140213510	a	t	0.4703	-0.0189	0.0035	7.292e-08	1.26e-08	7.292e-06	rs3756335	NA	NA	Yes	NA	;Hispanic/Latin American		NA
5_140213510	5	PCDHA4	140213510	5	140186659	140391929	1.4e-16	25954001	eQTL	Artery-Aorta	European	267	Science	2015	hg19	NA	Human genomics. The Genotype-Tissue Expression (GTEx) pilot analysis: multitissue gene regulation in humans	5:140213510:A:T	rs3756335	5	140213510	a	t	0.4703	-0.0189	0.0035	7.292e-08	1.26e-08	7.292e-06	rs3756335	NA	NA	Yes	NA	;Hispanic/Latin American		NA
5_61480775	5	KIF2A	61480775	5	61601989	61833076	5.48e-10	25954001	eQTL	Artery-Aorta	European	267	Science	2015	hg19	NA	Human genomics. The Genotype-Tissue Expression (GTEx) pilot analysis: multitissue gene regulation in humans	5:61480775:A:G	rs3906401	5	61480775	a	g	0.4829	-0.0201	0.0034	4.673e-09	4.4e-09	4.673e-07	rs3906401	NA	NA	NA	NA			NA
2_71539301	2	ZNF638	71539301	2	71503691	71662199	4.44e-10	25954001	eQTL	Artery-Aorta	European	267	Science	2015	hg19	NA	Human genomics. The Genotype-Tissue Expression (GTEx) pilot analysis: multitissue gene regulation in humans	2:71539301:C:T	rs4852252	2	71539301	t	c	0.4317	-0.0185	0.0035	1.012e-07	2.85e-08	1.012e-05	rs4852252	NA	NA	Yes	NA	;Hispanic/Latin American		NA
20_47598497	20	CSE1L	47598497	20	47662783	47713497	6.09e-19	25954001	eQTL	Artery-Aorta	European	267	Science	2015	hg19	NA	Human genomics. The Genotype-Tissue Expression (GTEx) pilot analysis: multitissue gene regulation in humans	20:47598497:C:G	rs6012575	20	47598497	c	g	0.5901	0.0164	0.0035	3.738e-06	1.2e-08	0.0003738	rs6012575	NA	NA	NA	NA			NA
12_58294344	12	TSFM	58294344	12	58176372	58201854	2.39e-07	25954001	eQTL	Artery-Aorta	European	267	Science	2015	hg19	NA	Human genomics. The Genotype-Tissue Expression (GTEx) pilot analysis: multitissue gene regulation in humans	12:58294344:A:G	rs61935769	12	58294344	a	g	0.3786	-0.0165	0.0036	3.781e-06	1.13e-08	0.0003781	rs61935769	NA	NA	NA	NA			NA
12_58294344	12	EEF1AKMT3	58294344	12	58165275	58176324	3.85e-10	25954001	eQTL	Artery-Aorta	European	267	Science	2015	hg19	NA	Human genomics. The Genotype-Tissue Expression (GTEx) pilot analysis: multitissue gene regulation in humans	12:58294344:A:G	rs61935769	12	58294344	a	g	0.3786	-0.0165	0.0036	3.781e-06	1.13e-08	0.0003781	rs61935769	NA	NA	NA	NA			NA
12_58294344	12	ATP23	58294344	12	58299822	58352931	2.05e-35	25954001	eQTL	Artery-Aorta	European	267	Science	2015	hg19	NA	Human genomics. The Genotype-Tissue Expression (GTEx) pilot analysis: multitissue gene regulation in humans	12:58294344:A:G	rs61935769	12	58294344	a	g	0.3786	-0.0165	0.0036	3.781e-06	1.13e-08	0.0003781	rs61935769	NA	NA	NA	NA			NA
14_42074726	14	AL121821.1	42074726	14	42057064	42074059	2.1e-11	25954001	eQTL	Artery-Aorta	European	267	Science	2015	hg19	NA	Human genomics. The Genotype-Tissue Expression (GTEx) pilot analysis: multitissue gene regulation in humans	14:42074726:A:G	rs61990288	14	42074726	a	g	0.5079	-0.0261	0.0034	2.89e-14	2.96e-14	2.89e-12	rs61990288	NA	NA	NA	Yes	;African		NA
6_27327000	6	BTN3A2	27327000	6	26365387	26378548	2.41e-23	25954001	eQTL	Artery-Aorta	European	267	Science	2015	hg19	NA	Human genomics. The Genotype-Tissue Expression (GTEx) pilot analysis: multitissue gene regulation in humans	6:27327000:C:T	rs72839477	6	27327000	t	c	0.0953	-0.0465	0.0059	3.483e-15	1.87e-16	3.483e-13	rs72839477	NA	NA	Yes	No	;Hispanic/Latin American	;African	No
1_47693981	1	PDZK1IP1	47693981	1	47649254	47656716	1.84e-06	25954001	eQTL	Artery-Aorta	European	267	Science	2015	hg19	NA	Human genomics. The Genotype-Tissue Expression (GTEx) pilot analysis: multitissue gene regulation in humans	1:47693981:C:G	rs7534271	1	47693981	c	g	0.4051	0.0169	0.0035	1.792e-06	3.42e-08	0.0001792	rs7534271	NA	NA	Yes	NA	;Hispanic/Latin American		NA
2_86819409	2	CHMP3	86819409	2	86730553	86790602	8.65e-11	25954001	eQTL	Artery-Aorta	European	267	Science	2015	hg19	NA	Human genomics. The Genotype-Tissue Expression (GTEx) pilot analysis: multitissue gene regulation in humans	2:86819409:C:T	rs7586028	2	86819409	t	c	0.845	-0.0276	0.0047	5.558e-09	8.52e-09	5.558e-07	rs7586028	NA	NA	NA	No		;African	Yes
3_53244151	3	TKT	53244151	3	53258728	53290068	5.92e-09	25954001	eQTL	Artery-Aorta	European	267	Science	2015	hg19	NA	Human genomics. The Genotype-Tissue Expression (GTEx) pilot analysis: multitissue gene regulation in humans	3:53244151:G:T	rs7624336	3	53244151	t	g	0.2089	0.0233	0.0042	3.81e-08	2.4e-08	3.81e-06	rs7624336	NA	NA	NA	NA			NA
6_101387304	6	ASCC3	101387304	6	100956070	101329248	1.35e-11	25954001	eQTL	Artery-Aorta	European	267	Science	2015	hg19	NA	Human genomics. The Genotype-Tissue Expression (GTEx) pilot analysis: multitissue gene regulation in humans	6:101387304:A:T	rs7758630	6	101387304	a	t	0.4048	-0.0222	0.0035	2.727e-10	3.03e-10	2.727e-08	rs7758630	NA	NA	NA	NA			NA
3_101274807	3	SENP7	101274807	3	101043049	101232085	4.03e-06	25954001	eQTL	Artery-Aorta	European	267	Science	2015	hg19	NA	Human genomics. The Genotype-Tissue Expression (GTEx) pilot analysis: multitissue gene regulation in humans	3:101274807:G:T	rs9825208	3	101274807	t	g	0.4462	-0.0195	0.0035	1.643e-08	2.68e-08	1.643e-06	rs9825208	NA	NA	NA	NA			NA
3_49214303	3	AMT	49214303	3	49454208	49460186	1.03e-21	25954001	eQTL	Artery-Aorta	European	267	Science	2015	hg19	NA	Human genomics. The Genotype-Tissue Expression (GTEx) pilot analysis: multitissue gene regulation in humans	3:49214303:G:T	rs9831648	3	49214303	t	g	0.7725	-0.0246	0.0041	1.875e-09	4.24e-09	1.875e-07	rs9831648	NA	NA	NA	Yes	;African		NA
3_49214303	3	NICN1	49214303	3	49460379	49466759	5.97e-10	25954001	eQTL	Artery-Aorta	European	267	Science	2015	hg19	NA	Human genomics. The Genotype-Tissue Expression (GTEx) pilot analysis: multitissue gene regulation in humans	3:49214303:G:T	rs9831648	3	49214303	t	g	0.7725	-0.0246	0.0041	1.875e-09	4.24e-09	1.875e-07	rs9831648	NA	NA	NA	Yes	;African		NA
3_49214303	3	NCKIPSD	49214303	3	48711277	48723797	4.85e-09	25954001	eQTL	Artery-Aorta	European	267	Science	2015	hg19	NA	Human genomics. The Genotype-Tissue Expression (GTEx) pilot analysis: multitissue gene regulation in humans	3:49214303:G:T	rs9831648	3	49214303	t	g	0.7725	-0.0246	0.0041	1.875e-09	4.24e-09	1.875e-07	rs9831648	NA	NA	NA	Yes	;African		NA
6_26483910	6	BTN2A3P	26483910	6	26421619	26432611	1.77e-06	25954001	eQTL	Artery-Coronary	European	152	Science	2015	hg19	NA	Human genomics. The Genotype-Tissue Expression (GTEx) pilot analysis: multitissue gene regulation in humans	6:26483910:A:C	rs12525684	6	26483910	a	c	0.5098	-0.0211	0.0034	8.134e-10	1.43e-10	8.134e-08	rs12525684	NA	NA	NA	NA			NA
6_26189356	6	BTN3A2	26189356	6	26365387	26378548	4.5e-13	25954001	eQTL	Artery-Coronary	European	152	Science	2015	hg19	NA	Human genomics. The Genotype-Tissue Expression (GTEx) pilot analysis: multitissue gene regulation in humans	6:26189356:C:G	rs13204572	6	26189356	c	g	0.0885	-0.0395	0.0061	1.157e-10	7.67e-12	1.157e-08	rs13204572	NA	NA	Yes	NA	;Hispanic/Latin American		NA
6_29317177	6	ZFP57	29317177	6	29640169	29648887	2.42e-06	25954001	eQTL	Artery-Coronary	European	152	Science	2015	hg19	NA	Human genomics. The Genotype-Tissue Expression (GTEx) pilot analysis: multitissue gene regulation in humans	6:29317177:C:T	rs148466862	6	29317177	t	c	0.0435	0.0621	0.0085	2.662e-13	4.94e-12	2.662e-11	rs148466862	NA	NA	Yes	NA	;Hispanic/Latin American		NA
2_71539301	2	ZNF638	71539301	2	71503691	71662199	3.51e-06	25954001	eQTL	Artery-Coronary	European	152	Science	2015	hg19	NA	Human genomics. The Genotype-Tissue Expression (GTEx) pilot analysis: multitissue gene regulation in humans	2:71539301:C:T	rs4852252	2	71539301	t	c	0.4317	-0.0185	0.0035	1.012e-07	2.85e-08	1.012e-05	rs4852252	NA	NA	Yes	NA	;Hispanic/Latin American		NA
20_47598497	20	CSE1L	47598497	20	47662783	47713497	1.47e-06	25954001	eQTL	Artery-Coronary	European	152	Science	2015	hg19	NA	Human genomics. The Genotype-Tissue Expression (GTEx) pilot analysis: multitissue gene regulation in humans	20:47598497:C:G	rs6012575	20	47598497	c	g	0.5901	0.0164	0.0035	3.738e-06	1.2e-08	0.0003738	rs6012575	NA	NA	NA	NA			NA
12_58294344	12	ATP23	58294344	12	58299822	58352931	4.33e-18	25954001	eQTL	Artery-Coronary	European	152	Science	2015	hg19	NA	Human genomics. The Genotype-Tissue Expression (GTEx) pilot analysis: multitissue gene regulation in humans	12:58294344:A:G	rs61935769	12	58294344	a	g	0.3786	-0.0165	0.0036	3.781e-06	1.13e-08	0.0003781	rs61935769	NA	NA	NA	NA			NA
6_27327000	6	BTN3A2	27327000	6	26365387	26378548	1.69e-11	25954001	eQTL	Artery-Coronary	European	152	Science	2015	hg19	NA	Human genomics. The Genotype-Tissue Expression (GTEx) pilot analysis: multitissue gene regulation in humans	6:27327000:C:T	rs72839477	6	27327000	t	c	0.0953	-0.0465	0.0059	3.483e-15	1.87e-16	3.483e-13	rs72839477	NA	NA	Yes	No	;Hispanic/Latin American	;African	No
3_49214303	3	AMT	49214303	3	49454208	49460186	1.95e-16	25954001	eQTL	Artery-Coronary	European	152	Science	2015	hg19	NA	Human genomics. The Genotype-Tissue Expression (GTEx) pilot analysis: multitissue gene regulation in humans	3:49214303:G:T	rs9831648	3	49214303	t	g	0.7725	-0.0246	0.0041	1.875e-09	4.24e-09	1.875e-07	rs9831648	NA	NA	NA	Yes	;African		NA
14_104017953	14	BAG5	104017953	14	104022881	104029168	1.33e-12	25954001	eQTL	Artery-Tibial	European	388	Science	2015	hg19	NA	Human genomics. The Genotype-Tissue Expression (GTEx) pilot analysis: multitissue gene regulation in humans	14:104017953:A:G	rs10149470	14	104017953	a	g	0.4861	-0.0282	0.0035	4.002e-16	2.34e-16	4.002e-14	rs10149470	No	NA	Yes	No	;Hispanic/Latin American	;East Asian;African	No
14_104017953	14	AL139300.2	104017953	14	104019758	104028214	7.61e-07	25954001	eQTL	Artery-Tibial	European	388	Science	2015	hg19	NA	Human genomics. The Genotype-Tissue Expression (GTEx) pilot analysis: multitissue gene regulation in humans	14:104017953:A:G	rs10149470	14	104017953	a	g	0.4861	-0.0282	0.0035	4.002e-16	2.34e-16	4.002e-14	rs10149470	No	NA	Yes	No	;Hispanic/Latin American	;East Asian;African	No
11_61557803	11	TMEM258	61557803	11	61535973	61560274	1.51e-06	25954001	eQTL	Artery-Tibial	European	388	Science	2015	hg19	NA	Human genomics. The Genotype-Tissue Expression (GTEx) pilot analysis: multitissue gene regulation in humans	11:61557803:C:T	rs102275	11	61557803	t	c	0.6537	-0.0196	0.0036	4.944e-08	1.44e-10	4.944e-06	rs102275	NA	NA	NA	Yes	;African		NA
11_61557803	11	FADS1	61557803	11	61567097	61596790	3.05e-06	25954001	eQTL	Artery-Tibial	European	388	Science	2015	hg19	NA	Human genomics. The Genotype-Tissue Expression (GTEx) pilot analysis: multitissue gene regulation in humans	11:61557803:C:T	rs102275	11	61557803	t	c	0.6537	-0.0196	0.0036	4.944e-08	1.44e-10	4.944e-06	rs102275	NA	NA	NA	Yes	;African		NA
12_110741356	12	GLTP	110741356	12	110288750	110318346	4.62e-08	25954001	eQTL	Artery-Tibial	European	388	Science	2015	hg19	NA	Human genomics. The Genotype-Tissue Expression (GTEx) pilot analysis: multitissue gene regulation in humans	12:110741356:C:T	rs10774600	12	110741356	t	c	0.1663	-0.0276	0.0047	4.779e-09	3.09e-09	4.779e-07	rs10774600	NA	NA	NA	NA			NA
9_14654819	9	AL159169.2	14654819	9	14588795	14590063	5.99e-09	25954001	eQTL	Artery-Tibial	European	388	Science	2015	hg19	NA	Human genomics. The Genotype-Tissue Expression (GTEx) pilot analysis: multitissue gene regulation in humans	9:14654819:A:G	rs10810201	9	14654819	a	g	0.3953	0.0187	0.0035	9.927e-08	4.38e-08	9.927e-06	rs10810201	Yes	NA	NA	NA	;East Asian		NA
14_64697037	14	MTHFD1	64697037	14	64854749	64930175	2.51e-07	25954001	eQTL	Artery-Tibial	European	388	Science	2015	hg19	NA	Human genomics. The Genotype-Tissue Expression (GTEx) pilot analysis: multitissue gene regulation in humans	14:64697037:C:T	rs1152578	14	64697037	t	c	0.4358	-0.0218	0.0035	3.051e-10	4.2e-10	3.051e-08	rs1152578	NA	NA	NA	NA			NA
6_26483910	6	BTN2A3P	26483910	6	26421619	26432611	7.22e-20	25954001	eQTL	Artery-Tibial	European	388	Science	2015	hg19	NA	Human genomics. The Genotype-Tissue Expression (GTEx) pilot analysis: multitissue gene regulation in humans	6:26483910:A:C	rs12525684	6	26483910	a	c	0.5098	-0.0211	0.0034	8.134e-10	1.43e-10	8.134e-08	rs12525684	NA	NA	NA	NA			NA
6_26483910	6	HCG11	26483910	6	26521937	26527632	5.03e-07	25954001	eQTL	Artery-Tibial	European	388	Science	2015	hg19	NA	Human genomics. The Genotype-Tissue Expression (GTEx) pilot analysis: multitissue gene regulation in humans	6:26483910:A:C	rs12525684	6	26483910	a	c	0.5098	-0.0211	0.0034	8.134e-10	1.43e-10	8.134e-08	rs12525684	NA	NA	NA	NA			NA
6_26483910	6	AL513548.1	26483910	6	26686469	26688192	6.79e-09	25954001	eQTL	Artery-Tibial	European	388	Science	2015	hg19	NA	Human genomics. The Genotype-Tissue Expression (GTEx) pilot analysis: multitissue gene regulation in humans	6:26483910:A:C	rs12525684	6	26483910	a	c	0.5098	-0.0211	0.0034	8.134e-10	1.43e-10	8.134e-08	rs12525684	NA	NA	NA	NA			NA
20_44680853	20	CD40	44680853	20	44746911	44758502	3.16e-06	25954001	eQTL	Artery-Tibial	European	388	Science	2015	hg19	NA	Human genomics. The Genotype-Tissue Expression (GTEx) pilot analysis: multitissue gene regulation in humans	20:44680853:A:G	rs12624433	20	44680853	a	g	0.2587	0.0232	0.0039	4.475e-09	2.49e-09	4.475e-07	rs12624433	NA	NA	Yes	NA	;Hispanic/Latin American		NA
3_44731730	3	KIAA1143	44731730	3	44779153	44803111	4.92e-13	25954001	eQTL	Artery-Tibial	European	388	Science	2015	hg19	NA	Human genomics. The Genotype-Tissue Expression (GTEx) pilot analysis: multitissue gene regulation in humans	3:44731730:A:G	rs13058822	3	44731730	a	g	0.312	0.0228	0.0037	7.997e-10	8.16e-10	7.997e-08	rs13058822	NA	NA	NA	No		;African	Yes
3_44731730	3	ZNF197	44731730	3	44626380	44689963	9.78e-09	25954001	eQTL	Artery-Tibial	European	388	Science	2015	hg19	NA	Human genomics. The Genotype-Tissue Expression (GTEx) pilot analysis: multitissue gene regulation in humans	3:44731730:A:G	rs13058822	3	44731730	a	g	0.312	0.0228	0.0037	7.997e-10	8.16e-10	7.997e-08	rs13058822	NA	NA	NA	No		;African	Yes
6_26189356	6	BTN3A2	26189356	6	26365387	26378548	4.06e-24	25954001	eQTL	Artery-Tibial	European	388	Science	2015	hg19	NA	Human genomics. The Genotype-Tissue Expression (GTEx) pilot analysis: multitissue gene regulation in humans	6:26189356:C:G	rs13204572	6	26189356	c	g	0.0885	-0.0395	0.0061	1.157e-10	7.67e-12	1.157e-08	rs13204572	NA	NA	Yes	NA	;Hispanic/Latin American		NA
3_44635461	3	KIAA1143	44635461	3	44779153	44803111	4.08e-14	25954001	eQTL	Artery-Tibial	European	388	Science	2015	hg19	NA	Human genomics. The Genotype-Tissue Expression (GTEx) pilot analysis: multitissue gene regulation in humans	3:44635461:A:G	rs13319803	3	44635461	a	g	0.3905	-0.0184	0.0035	1.518e-07	4.17e-13	1.518e-05	rs13319803	NA	NA	NA	Yes	;African		NA
3_44635461	3	ZNF197	44635461	3	44626380	44689963	1.97e-12	25954001	eQTL	Artery-Tibial	European	388	Science	2015	hg19	NA	Human genomics. The Genotype-Tissue Expression (GTEx) pilot analysis: multitissue gene regulation in humans	3:44635461:A:G	rs13319803	3	44635461	a	g	0.3905	-0.0184	0.0035	1.518e-07	4.17e-13	1.518e-05	rs13319803	NA	NA	NA	Yes	;African		NA
13_31907741	13	B3GLCT	31907741	13	31774112	31906413	2.25e-06	25954001	eQTL	Artery-Tibial	European	388	Science	2015	hg19	NA	Human genomics. The Genotype-Tissue Expression (GTEx) pilot analysis: multitissue gene regulation in humans	13:31907741:C:T	rs1409379	13	31907741	t	c	0.7642	0.0256	0.004	2.489e-10	2.47e-10	2.489e-08	rs1409379	Yes	NA	NA	NA	;East Asian		NA
6_29317177	6	ZFP57	29317177	6	29640169	29648887	2.33e-13	25954001	eQTL	Artery-Tibial	European	388	Science	2015	hg19	NA	Human genomics. The Genotype-Tissue Expression (GTEx) pilot analysis: multitissue gene regulation in humans	6:29317177:C:T	rs148466862	6	29317177	t	c	0.0435	0.0621	0.0085	2.662e-13	4.94e-12	2.662e-11	rs148466862	NA	NA	Yes	NA	;Hispanic/Latin American		NA
1_52342427	1	AL050343.1	52342427	1	52259606	52264826	3.94e-06	25954001	eQTL	Artery-Tibial	European	388	Science	2015	hg19	NA	Human genomics. The Genotype-Tissue Expression (GTEx) pilot analysis: multitissue gene regulation in humans	1:52342427:C:T	rs1890946	1	52342427	t	c	0.4671	-0.0232	0.0034	1.655e-11	1.4e-11	1.655e-09	rs1890946	NA	NA	NA	Yes	;African		NA
14_60141822	14	JKAMP	60141822	14	59951161	59972128	2.57e-08	25954001	eQTL	Artery-Tibial	European	388	Science	2015	hg19	NA	Human genomics. The Genotype-Tissue Expression (GTEx) pilot analysis: multitissue gene regulation in humans	14:60141822:G:T	rs1956373	14	60141822	t	g	0.7439	-0.0237	0.0039	1.935e-09	1.89e-09	1.935e-07	rs1956373	NA	NA	Yes	No	;Hispanic/Latin American	;African	No
14_60141822	14	RTN1	60141822	14	60062694	60337494	2.95e-14	25954001	eQTL	Artery-Tibial	European	388	Science	2015	hg19	NA	Human genomics. The Genotype-Tissue Expression (GTEx) pilot analysis: multitissue gene regulation in humans	14:60141822:G:T	rs1956373	14	60141822	t	g	0.7439	-0.0237	0.0039	1.935e-09	1.89e-09	1.935e-07	rs1956373	NA	NA	Yes	No	;Hispanic/Latin American	;African	No
14_60141822	14	CCDC175	60141822	14	59971257	60043530	1.57e-07	25954001	eQTL	Artery-Tibial	European	388	Science	2015	hg19	NA	Human genomics. The Genotype-Tissue Expression (GTEx) pilot analysis: multitissue gene regulation in humans	14:60141822:G:T	rs1956373	14	60141822	t	g	0.7439	-0.0237	0.0039	1.935e-09	1.89e-09	1.935e-07	rs1956373	NA	NA	Yes	No	;Hispanic/Latin American	;African	No
7_12253880	7	TMEM106B	12253880	7	12250896	12282993	1.23e-06	25954001	eQTL	Artery-Tibial	European	388	Science	2015	hg19	NA	Human genomics. The Genotype-Tissue Expression (GTEx) pilot analysis: multitissue gene regulation in humans	7:12253880:A:G	rs2043539	7	12253880	a	g	0.4181	0.0283	0.0035	3.064e-16	3.06e-16	3.064e-14	rs2043539	No	NA	Yes	No	;Hispanic/Latin American	;East Asian;African	No
11_57650796	11	TIMM10	57650796	11	57295937	57298276	2.27e-06	25954001	eQTL	Artery-Tibial	European	388	Science	2015	hg19	NA	Human genomics. The Genotype-Tissue Expression (GTEx) pilot analysis: multitissue gene regulation in humans	11:57650796:C:T	rs2509805	11	57650796	t	c	0.3221	0.0216	0.0037	5.341e-09	6.73e-09	5.341e-07	rs2509805	NA	NA	Yes	NA	;Hispanic/Latin American		NA
11_57650796	11	ZDHHC5	57650796	11	57435219	57468654	3.63e-08	25954001	eQTL	Artery-Tibial	European	388	Science	2015	hg19	NA	Human genomics. The Genotype-Tissue Expression (GTEx) pilot analysis: multitissue gene regulation in humans	11:57650796:C:T	rs2509805	11	57650796	t	c	0.3221	0.0216	0.0037	5.341e-09	6.73e-09	5.341e-07	rs2509805	NA	NA	Yes	NA	;Hispanic/Latin American		NA
1_8489302	1	RERE-AS1	8489302	1	8484705	8494898	2.19e-06	25954001	eQTL	Artery-Tibial	European	388	Science	2015	hg19	NA	Human genomics. The Genotype-Tissue Expression (GTEx) pilot analysis: multitissue gene regulation in humans	1:8489302:C:T	rs301799	1	8489302	t	c	0.5694	-0.0258	0.0035	9.6e-14	3.67e-14	9.6e-12	rs301799	NA	NA	Yes	No	;Hispanic/Latin American	;African	No
10_76854564	10	VDAC2	76854564	10	76969912	76991206	3.31e-12	25954001	eQTL	Artery-Tibial	European	388	Science	2015	hg19	NA	Human genomics. The Genotype-Tissue Expression (GTEx) pilot analysis: multitissue gene regulation in humans	10:76854564:C:T	rs3088142	10	76854564	t	c	0.4132	0.0169	0.0035	1.22e-06	1.36e-10	0.000122	rs3088142	NA	NA	NA	NA			NA
5_87545318	5	TMEM161B-AS1	87545318	5	87564712	87732502	1.35e-06	25954001	eQTL	Artery-Tibial	European	388	Science	2015	hg19	NA	Human genomics. The Genotype-Tissue Expression (GTEx) pilot analysis: multitissue gene regulation in humans	5:87545318:C:T	rs3099439	5	87545318	t	c	0.5288	-0.0283	0.0035	2.881e-16	2.34e-16	2.881e-14	rs3099439	Yes	NA	No	NA	;East Asian	;Hispanic/Latin American	No
11_113266411	11	TTC12	113266411	11	113185251	113254266	1.05e-26	25954001	eQTL	Artery-Tibial	European	388	Science	2015	hg19	NA	Human genomics. The Genotype-Tissue Expression (GTEx) pilot analysis: multitissue gene regulation in humans	11:113266411:A:C	rs35023999	11	113266411	a	c	0.4912	0.0174	0.0034	3.545e-07	2.16e-11	3.545e-05	rs35023999	NA	NA	NA	NA			NA
11_113266411	11	AP002840.2	113266411	11	113239200	113239839	5.41e-07	25954001	eQTL	Artery-Tibial	European	388	Science	2015	hg19	NA	Human genomics. The Genotype-Tissue Expression (GTEx) pilot analysis: multitissue gene regulation in humans	11:113266411:A:C	rs35023999	11	113266411	a	c	0.4912	0.0174	0.0034	3.545e-07	2.16e-11	3.545e-05	rs35023999	NA	NA	NA	NA			NA
5_140213510	5	TMCO6	140213510	5	140019012	140024993	8.23e-07	25954001	eQTL	Artery-Tibial	European	388	Science	2015	hg19	NA	Human genomics. The Genotype-Tissue Expression (GTEx) pilot analysis: multitissue gene regulation in humans	5:140213510:A:T	rs3756335	5	140213510	a	t	0.4703	-0.0189	0.0035	7.292e-08	1.26e-08	7.292e-06	rs3756335	NA	NA	Yes	NA	;Hispanic/Latin American		NA
5_140213510	5	IK	140213510	5	140026643	140042065	6.08e-10	25954001	eQTL	Artery-Tibial	European	388	Science	2015	hg19	NA	Human genomics. The Genotype-Tissue Expression (GTEx) pilot analysis: multitissue gene regulation in humans	5:140213510:A:T	rs3756335	5	140213510	a	t	0.4703	-0.0189	0.0035	7.292e-08	1.26e-08	7.292e-06	rs3756335	NA	NA	Yes	NA	;Hispanic/Latin American		NA
5_140213510	5	ZMAT2	140213510	5	140078265	140086261	9.65e-07	25954001	eQTL	Artery-Tibial	European	388	Science	2015	hg19	NA	Human genomics. The Genotype-Tissue Expression (GTEx) pilot analysis: multitissue gene regulation in humans	5:140213510:A:T	rs3756335	5	140213510	a	t	0.4703	-0.0189	0.0035	7.292e-08	1.26e-08	7.292e-06	rs3756335	NA	NA	Yes	NA	;Hispanic/Latin American		NA
5_140213510	5	PCDHA4	140213510	5	140186659	140391929	5.91e-15	25954001	eQTL	Artery-Tibial	European	388	Science	2015	hg19	NA	Human genomics. The Genotype-Tissue Expression (GTEx) pilot analysis: multitissue gene regulation in humans	5:140213510:A:T	rs3756335	5	140213510	a	t	0.4703	-0.0189	0.0035	7.292e-08	1.26e-08	7.292e-06	rs3756335	NA	NA	Yes	NA	;Hispanic/Latin American		NA
4_3078937	4	GRK4	3078937	4	2965298	3042487	3.91e-07	25954001	eQTL	Artery-Tibial	European	388	Science	2015	hg19	NA	Human genomics. The Genotype-Tissue Expression (GTEx) pilot analysis: multitissue gene regulation in humans	4:3078937:A:G	rs3905238	4	3078937	a	g	0.5861	0.0199	0.0035	1.223e-08	8.13e-09	1.223e-06	rs3905238	NA	NA	NA	NA			NA
5_61480775	5	KIF2A	61480775	5	61601989	61833076	7.55e-07	25954001	eQTL	Artery-Tibial	European	388	Science	2015	hg19	NA	Human genomics. The Genotype-Tissue Expression (GTEx) pilot analysis: multitissue gene regulation in humans	5:61480775:A:G	rs3906401	5	61480775	a	g	0.4829	-0.0201	0.0034	4.673e-09	4.4e-09	4.673e-07	rs3906401	NA	NA	NA	NA			NA
6_33558658	6	ITPR3	33558658	6	33588142	33664351	1.02e-07	25954001	eQTL	Artery-Tibial	European	388	Science	2015	hg19	NA	Human genomics. The Genotype-Tissue Expression (GTEx) pilot analysis: multitissue gene regulation in humans	6:33558658:A:G	rs422907	6	33558658	a	g	0.6478	-0.0175	0.0036	1.109e-06	1.06e-08	0.0001109	rs422907	NA	NA	NA	NA			NA
15_91426560	15	FURIN	91426560	15	91411818	91426688	1.08e-06	25954001	eQTL	Artery-Tibial	European	388	Science	2015	hg19	NA	Human genomics. The Genotype-Tissue Expression (GTEx) pilot analysis: multitissue gene regulation in humans	15:91426560:A:G	rs4702	15	91426560	a	g	0.5527	-0.0157	0.0035	7.989e-06	5.82e-10	0.0007989	rs4702	NA	NA	Yes	NA	;Hispanic/Latin American		NA
2_71539301	2	ZNF638	71539301	2	71503691	71662199	1.48e-12	25954001	eQTL	Artery-Tibial	European	388	Science	2015	hg19	NA	Human genomics. The Genotype-Tissue Expression (GTEx) pilot analysis: multitissue gene regulation in humans	2:71539301:C:T	rs4852252	2	71539301	t	c	0.4317	-0.0185	0.0035	1.012e-07	2.85e-08	1.012e-05	rs4852252	NA	NA	Yes	NA	;Hispanic/Latin American		NA
20_47598497	20	CSE1L	47598497	20	47662783	47713497	2.17e-20	25954001	eQTL	Artery-Tibial	European	388	Science	2015	hg19	NA	Human genomics. The Genotype-Tissue Expression (GTEx) pilot analysis: multitissue gene regulation in humans	20:47598497:C:G	rs6012575	20	47598497	c	g	0.5901	0.0164	0.0035	3.738e-06	1.2e-08	0.0003738	rs6012575	NA	NA	NA	NA			NA
7_32829444	7	RP9P	32829444	7	32956427	32982788	4.92e-10	25954001	eQTL	Artery-Tibial	European	388	Science	2015	hg19	NA	Human genomics. The Genotype-Tissue Expression (GTEx) pilot analysis: multitissue gene regulation in humans	7:32829444:A:G	rs61127279	7	32829444	a	g	0.6282	0.0188	0.0037	3.372e-07	8.95e-10	3.372e-05	rs61127279	NA	NA	Yes	NA	;Hispanic/Latin American		NA
12_58294344	12	TSFM	58294344	12	58176372	58201854	8.26e-11	25954001	eQTL	Artery-Tibial	European	388	Science	2015	hg19	NA	Human genomics. The Genotype-Tissue Expression (GTEx) pilot analysis: multitissue gene regulation in humans	12:58294344:A:G	rs61935769	12	58294344	a	g	0.3786	-0.0165	0.0036	3.781e-06	1.13e-08	0.0003781	rs61935769	NA	NA	NA	NA			NA
12_58294344	12	EEF1AKMT3	58294344	12	58165275	58176324	6.24e-11	25954001	eQTL	Artery-Tibial	European	388	Science	2015	hg19	NA	Human genomics. The Genotype-Tissue Expression (GTEx) pilot analysis: multitissue gene regulation in humans	12:58294344:A:G	rs61935769	12	58294344	a	g	0.3786	-0.0165	0.0036	3.781e-06	1.13e-08	0.0003781	rs61935769	NA	NA	NA	NA			NA
12_58294344	12	ATP23	58294344	12	58299822	58352931	1.52e-43	25954001	eQTL	Artery-Tibial	European	388	Science	2015	hg19	NA	Human genomics. The Genotype-Tissue Expression (GTEx) pilot analysis: multitissue gene regulation in humans	12:58294344:A:G	rs61935769	12	58294344	a	g	0.3786	-0.0165	0.0036	3.781e-06	1.13e-08	0.0003781	rs61935769	NA	NA	NA	NA			NA
12_58294344	12	GIHCG	58294344	12	58325311	58329958	8.99e-08	25954001	eQTL	Artery-Tibial	European	388	Science	2015	hg19	NA	Human genomics. The Genotype-Tissue Expression (GTEx) pilot analysis: multitissue gene regulation in humans	12:58294344:A:G	rs61935769	12	58294344	a	g	0.3786	-0.0165	0.0036	3.781e-06	1.13e-08	0.0003781	rs61935769	NA	NA	NA	NA			NA
14_42074726	14	LRFN5	42074726	14	42076773	42373752	7.44e-13	25954001	eQTL	Artery-Tibial	European	388	Science	2015	hg19	NA	Human genomics. The Genotype-Tissue Expression (GTEx) pilot analysis: multitissue gene regulation in humans	14:42074726:A:G	rs61990288	14	42074726	a	g	0.5079	-0.0261	0.0034	2.89e-14	2.96e-14	2.89e-12	rs61990288	NA	NA	NA	Yes	;African		NA
6_28354835	6	ZSCAN23	28354835	6	28399707	28411279	6.49e-07	25954001	eQTL	Artery-Tibial	European	388	Science	2015	hg19	NA	Human genomics. The Genotype-Tissue Expression (GTEx) pilot analysis: multitissue gene regulation in humans	6:28354835:C:G	rs67981811	6	28354835	c	g	0.9007	0.0503	0.0058	4.181e-18	1.99e-20	4.181e-16	rs67981811	NA	NA	Yes	NA	;Hispanic/Latin American		NA
6_27327000	6	BTN3A2	27327000	6	26365387	26378548	5.8e-34	25954001	eQTL	Artery-Tibial	European	388	Science	2015	hg19	NA	Human genomics. The Genotype-Tissue Expression (GTEx) pilot analysis: multitissue gene regulation in humans	6:27327000:C:T	rs72839477	6	27327000	t	c	0.0953	-0.0465	0.0059	3.483e-15	1.87e-16	3.483e-13	rs72839477	NA	NA	Yes	No	;Hispanic/Latin American	;African	No
15_63802297	15	USP3-AS1	63802297	15	63836446	63893788	3.85e-06	25954001	eQTL	Artery-Tibial	European	388	Science	2015	hg19	NA	Human genomics. The Genotype-Tissue Expression (GTEx) pilot analysis: multitissue gene regulation in humans	15:63802297:G:T	rs74927570	15	63802297	t	g	0.818	-0.0222	0.0045	7.182e-07	3.25e-09	7.182e-05	rs74927570	Yes	NA	NA	NA	;East Asian		NA
2_86819409	2	CHMP3	86819409	2	86730553	86790602	2.88e-18	25954001	eQTL	Artery-Tibial	European	388	Science	2015	hg19	NA	Human genomics. The Genotype-Tissue Expression (GTEx) pilot analysis: multitissue gene regulation in humans	2:86819409:C:T	rs7586028	2	86819409	t	c	0.845	-0.0276	0.0047	5.558e-09	8.52e-09	5.558e-07	rs7586028	NA	NA	NA	No		;African	Yes
6_101387304	6	ASCC3	101387304	6	100956070	101329248	4.01e-12	25954001	eQTL	Artery-Tibial	European	388	Science	2015	hg19	NA	Human genomics. The Genotype-Tissue Expression (GTEx) pilot analysis: multitissue gene regulation in humans	6:101387304:A:T	rs7758630	6	101387304	a	t	0.4048	-0.0222	0.0035	2.727e-10	3.03e-10	2.727e-08	rs7758630	NA	NA	NA	NA			NA
2_198280586	2	SF3B1	198280586	2	198253239	198299815	2.7e-06	25954001	eQTL	Artery-Tibial	European	388	Science	2015	hg19	NA	Human genomics. The Genotype-Tissue Expression (GTEx) pilot analysis: multitissue gene regulation in humans	2:198280586:C:T	rs788022	2	198280586	t	c	0.3262	0.0203	0.0037	2.79e-08	1.26e-08	2.79e-06	rs788022	NA	NA	Yes	NA	;Hispanic/Latin American		NA
3_101274807	3	SENP7	101274807	3	101043049	101232085	6.27e-10	25954001	eQTL	Artery-Tibial	European	388	Science	2015	hg19	NA	Human genomics. The Genotype-Tissue Expression (GTEx) pilot analysis: multitissue gene regulation in humans	3:101274807:G:T	rs9825208	3	101274807	t	g	0.4462	-0.0195	0.0035	1.643e-08	2.68e-08	1.643e-06	rs9825208	NA	NA	NA	NA			NA
3_101274807	3	ZBTB11-AS1	101274807	3	101395319	101398061	1.46e-10	25954001	eQTL	Artery-Tibial	European	388	Science	2015	hg19	NA	Human genomics. The Genotype-Tissue Expression (GTEx) pilot analysis: multitissue gene regulation in humans	3:101274807:G:T	rs9825208	3	101274807	t	g	0.4462	-0.0195	0.0035	1.643e-08	2.68e-08	1.643e-06	rs9825208	NA	NA	NA	NA			NA
3_49214303	3	AMT	49214303	3	49454208	49460186	3.2e-37	25954001	eQTL	Artery-Tibial	European	388	Science	2015	hg19	NA	Human genomics. The Genotype-Tissue Expression (GTEx) pilot analysis: multitissue gene regulation in humans	3:49214303:G:T	rs9831648	3	49214303	t	g	0.7725	-0.0246	0.0041	1.875e-09	4.24e-09	1.875e-07	rs9831648	NA	NA	NA	Yes	;African		NA
3_49214303	3	NICN1	49214303	3	49460379	49466759	4.6e-12	25954001	eQTL	Artery-Tibial	European	388	Science	2015	hg19	NA	Human genomics. The Genotype-Tissue Expression (GTEx) pilot analysis: multitissue gene regulation in humans	3:49214303:G:T	rs9831648	3	49214303	t	g	0.7725	-0.0246	0.0041	1.875e-09	4.24e-09	1.875e-07	rs9831648	NA	NA	NA	Yes	;African		NA
3_49214303	3	CCDC36	49214303	3	49235861	49295539	2.65e-12	25954001	eQTL	Artery-Tibial	European	388	Science	2015	hg19	NA	Human genomics. The Genotype-Tissue Expression (GTEx) pilot analysis: multitissue gene regulation in humans	3:49214303:G:T	rs9831648	3	49214303	t	g	0.7725	-0.0246	0.0041	1.875e-09	4.24e-09	1.875e-07	rs9831648	NA	NA	NA	Yes	;African		NA
3_49214303	3	WDR6	49214303	3	49044495	49053386	1.4e-08	25954001	eQTL	Artery-Tibial	European	388	Science	2015	hg19	NA	Human genomics. The Genotype-Tissue Expression (GTEx) pilot analysis: multitissue gene regulation in humans	3:49214303:G:T	rs9831648	3	49214303	t	g	0.7725	-0.0246	0.0041	1.875e-09	4.24e-09	1.875e-07	rs9831648	NA	NA	NA	Yes	;African		NA
3_49214303	3	NCKIPSD	49214303	3	48711277	48723797	1.61e-10	25954001	eQTL	Artery-Tibial	European	388	Science	2015	hg19	NA	Human genomics. The Genotype-Tissue Expression (GTEx) pilot analysis: multitissue gene regulation in humans	3:49214303:G:T	rs9831648	3	49214303	t	g	0.7725	-0.0246	0.0041	1.875e-09	4.24e-09	1.875e-07	rs9831648	NA	NA	NA	Yes	;African		NA
6_26189356	6	BTN3A2	26189356	6	26365387	26378548	2.23e-06	25954001	eQTL	Brain-Amygdala	European	88	Science	2015	hg19	NA	Human genomics. The Genotype-Tissue Expression (GTEx) pilot analysis: multitissue gene regulation in humans	6:26189356:C:G	rs13204572	6	26189356	c	g	0.0885	-0.0395	0.0061	1.157e-10	7.67e-12	1.157e-08	rs13204572	NA	NA	Yes	NA	;Hispanic/Latin American		NA
2_233645968	2	SNORC	233645968	2	233721980	233743418	2.22e-07	25954001	eQTL	Brain-Amygdala	European	88	Science	2015	hg19	NA	Human genomics. The Genotype-Tissue Expression (GTEx) pilot analysis: multitissue gene regulation in humans	2:233645968:C:G	rs2592105	2	233645968	c	g	0.6476	-0.0147	0.0036	5.268e-05	4.51e-08	0.005268	rs2592105	NA	NA	Yes	Yes	;African;Hispanic/Latin American		NA
5_87545318	5	AC091826.2	87545318	5	87729709	87794514	3.43e-07	25954001	eQTL	Brain-Amygdala	European	88	Science	2015	hg19	NA	Human genomics. The Genotype-Tissue Expression (GTEx) pilot analysis: multitissue gene regulation in humans	5:87545318:C:T	rs3099439	5	87545318	t	c	0.5288	-0.0283	0.0035	2.881e-16	2.34e-16	2.881e-14	rs3099439	Yes	NA	No	NA	;East Asian	;Hispanic/Latin American	No
11_113266411	11	TTC12	113266411	11	113185251	113254266	3.38e-08	25954001	eQTL	Brain-Amygdala	European	88	Science	2015	hg19	NA	Human genomics. The Genotype-Tissue Expression (GTEx) pilot analysis: multitissue gene regulation in humans	11:113266411:A:C	rs35023999	11	113266411	a	c	0.4912	0.0174	0.0034	3.545e-07	2.16e-11	3.545e-05	rs35023999	NA	NA	NA	NA			NA
6_26189356	6	BTN3A2	26189356	6	26365387	26378548	5.12e-07	25954001	eQTL	Brain-Anterior_Cingulate_Cortex	European	109	Science	2015	hg19	NA	Human genomics. The Genotype-Tissue Expression (GTEx) pilot analysis: multitissue gene regulation in humans	6:26189356:C:G	rs13204572	6	26189356	c	g	0.0885	-0.0395	0.0061	1.157e-10	7.67e-12	1.157e-08	rs13204572	NA	NA	Yes	NA	;Hispanic/Latin American		NA
5_87545318	5	TMEM161B-AS1	87545318	5	87564712	87732502	5.14e-07	25954001	eQTL	Brain-Anterior_Cingulate_Cortex	European	109	Science	2015	hg19	NA	Human genomics. The Genotype-Tissue Expression (GTEx) pilot analysis: multitissue gene regulation in humans	5:87545318:C:T	rs3099439	5	87545318	t	c	0.5288	-0.0283	0.0035	2.881e-16	2.34e-16	2.881e-14	rs3099439	Yes	NA	No	NA	;East Asian	;Hispanic/Latin American	No
5_87545318	5	AC091826.2	87545318	5	87729709	87794514	2.17e-07	25954001	eQTL	Brain-Anterior_Cingulate_Cortex	European	109	Science	2015	hg19	NA	Human genomics. The Genotype-Tissue Expression (GTEx) pilot analysis: multitissue gene regulation in humans	5:87545318:C:T	rs3099439	5	87545318	t	c	0.5288	-0.0283	0.0035	2.881e-16	2.34e-16	2.881e-14	rs3099439	Yes	NA	No	NA	;East Asian	;Hispanic/Latin American	No
11_113266411	11	TTC12	113266411	11	113185251	113254266	4.84e-12	25954001	eQTL	Brain-Anterior_Cingulate_Cortex	European	109	Science	2015	hg19	NA	Human genomics. The Genotype-Tissue Expression (GTEx) pilot analysis: multitissue gene regulation in humans	11:113266411:A:C	rs35023999	11	113266411	a	c	0.4912	0.0174	0.0034	3.545e-07	2.16e-11	3.545e-05	rs35023999	NA	NA	NA	NA			NA
12_58294344	12	ATP23	58294344	12	58299822	58352931	1.24e-10	25954001	eQTL	Brain-Anterior_Cingulate_Cortex	European	109	Science	2015	hg19	NA	Human genomics. The Genotype-Tissue Expression (GTEx) pilot analysis: multitissue gene regulation in humans	12:58294344:A:G	rs61935769	12	58294344	a	g	0.3786	-0.0165	0.0036	3.781e-06	1.13e-08	0.0003781	rs61935769	NA	NA	NA	NA			NA
3_49214303	3	AMT	49214303	3	49454208	49460186	1.05e-06	25954001	eQTL	Brain-Anterior_Cingulate_Cortex	European	109	Science	2015	hg19	NA	Human genomics. The Genotype-Tissue Expression (GTEx) pilot analysis: multitissue gene regulation in humans	3:49214303:G:T	rs9831648	3	49214303	t	g	0.7725	-0.0246	0.0041	1.875e-09	4.24e-09	1.875e-07	rs9831648	NA	NA	NA	Yes	;African		NA
6_26189356	6	BTN3A2	26189356	6	26365387	26378548	4.24e-06	25954001	eQTL	Brain-Caudate	European	144	Science	2015	hg19	NA	Human genomics. The Genotype-Tissue Expression (GTEx) pilot analysis: multitissue gene regulation in humans	6:26189356:C:G	rs13204572	6	26189356	c	g	0.0885	-0.0395	0.0061	1.157e-10	7.67e-12	1.157e-08	rs13204572	NA	NA	Yes	NA	;Hispanic/Latin American		NA
2_233645968	2	SNORC	233645968	2	233721980	233743418	1.63e-12	25954001	eQTL	Brain-Caudate	European	144	Science	2015	hg19	NA	Human genomics. The Genotype-Tissue Expression (GTEx) pilot analysis: multitissue gene regulation in humans	2:233645968:C:G	rs2592105	2	233645968	c	g	0.6476	-0.0147	0.0036	5.268e-05	4.51e-08	0.005268	rs2592105	NA	NA	Yes	Yes	;African;Hispanic/Latin American		NA
5_87545318	5	TMEM161B-AS1	87545318	5	87564712	87732502	1.4e-08	25954001	eQTL	Brain-Caudate	European	144	Science	2015	hg19	NA	Human genomics. The Genotype-Tissue Expression (GTEx) pilot analysis: multitissue gene regulation in humans	5:87545318:C:T	rs3099439	5	87545318	t	c	0.5288	-0.0283	0.0035	2.881e-16	2.34e-16	2.881e-14	rs3099439	Yes	NA	No	NA	;East Asian	;Hispanic/Latin American	No
5_87545318	5	AC091826.2	87545318	5	87729709	87794514	8.61e-08	25954001	eQTL	Brain-Caudate	European	144	Science	2015	hg19	NA	Human genomics. The Genotype-Tissue Expression (GTEx) pilot analysis: multitissue gene regulation in humans	5:87545318:C:T	rs3099439	5	87545318	t	c	0.5288	-0.0283	0.0035	2.881e-16	2.34e-16	2.881e-14	rs3099439	Yes	NA	No	NA	;East Asian	;Hispanic/Latin American	No
11_113266411	11	TTC12	113266411	11	113185251	113254266	1.92e-09	25954001	eQTL	Brain-Caudate	European	144	Science	2015	hg19	NA	Human genomics. The Genotype-Tissue Expression (GTEx) pilot analysis: multitissue gene regulation in humans	11:113266411:A:C	rs35023999	11	113266411	a	c	0.4912	0.0174	0.0034	3.545e-07	2.16e-11	3.545e-05	rs35023999	NA	NA	NA	NA			NA
11_113266411	11	AP002840.2	113266411	11	113239200	113239839	9.27e-07	25954001	eQTL	Brain-Caudate	European	144	Science	2015	hg19	NA	Human genomics. The Genotype-Tissue Expression (GTEx) pilot analysis: multitissue gene regulation in humans	11:113266411:A:C	rs35023999	11	113266411	a	c	0.4912	0.0174	0.0034	3.545e-07	2.16e-11	3.545e-05	rs35023999	NA	NA	NA	NA			NA
5_140213510	5	PCDHA4	140213510	5	140186659	140391929	9.46e-07	25954001	eQTL	Brain-Caudate	European	144	Science	2015	hg19	NA	Human genomics. The Genotype-Tissue Expression (GTEx) pilot analysis: multitissue gene regulation in humans	5:140213510:A:T	rs3756335	5	140213510	a	t	0.4703	-0.0189	0.0035	7.292e-08	1.26e-08	7.292e-06	rs3756335	NA	NA	Yes	NA	;Hispanic/Latin American		NA
5_140213510	5	PCDHA13	140213510	5	140261709	140391932	8.45e-08	25954001	eQTL	Brain-Caudate	European	144	Science	2015	hg19	NA	Human genomics. The Genotype-Tissue Expression (GTEx) pilot analysis: multitissue gene regulation in humans	5:140213510:A:T	rs3756335	5	140213510	a	t	0.4703	-0.0189	0.0035	7.292e-08	1.26e-08	7.292e-06	rs3756335	NA	NA	Yes	NA	;Hispanic/Latin American		NA
5_140213510	5	PCDHA10	140213510	5	140235468	140391932	1.26e-06	25954001	eQTL	Brain-Caudate	European	144	Science	2015	hg19	NA	Human genomics. The Genotype-Tissue Expression (GTEx) pilot analysis: multitissue gene regulation in humans	5:140213510:A:T	rs3756335	5	140213510	a	t	0.4703	-0.0189	0.0035	7.292e-08	1.26e-08	7.292e-06	rs3756335	NA	NA	Yes	NA	;Hispanic/Latin American		NA
12_58294344	12	ATP23	58294344	12	58299822	58352931	4.04e-13	25954001	eQTL	Brain-Caudate	European	144	Science	2015	hg19	NA	Human genomics. The Genotype-Tissue Expression (GTEx) pilot analysis: multitissue gene regulation in humans	12:58294344:A:G	rs61935769	12	58294344	a	g	0.3786	-0.0165	0.0036	3.781e-06	1.13e-08	0.0003781	rs61935769	NA	NA	NA	NA			NA
3_49214303	3	AMT	49214303	3	49454208	49460186	4.42e-12	25954001	eQTL	Brain-Caudate	European	144	Science	2015	hg19	NA	Human genomics. The Genotype-Tissue Expression (GTEx) pilot analysis: multitissue gene regulation in humans	3:49214303:G:T	rs9831648	3	49214303	t	g	0.7725	-0.0246	0.0041	1.875e-09	4.24e-09	1.875e-07	rs9831648	NA	NA	NA	Yes	;African		NA
3_49214303	3	NCKIPSD	49214303	3	48711277	48723797	3.55e-06	25954001	eQTL	Brain-Caudate	European	144	Science	2015	hg19	NA	Human genomics. The Genotype-Tissue Expression (GTEx) pilot analysis: multitissue gene regulation in humans	3:49214303:G:T	rs9831648	3	49214303	t	g	0.7725	-0.0246	0.0041	1.875e-09	4.24e-09	1.875e-07	rs9831648	NA	NA	NA	Yes	;African		NA
11_61557803	11	FADS1	61557803	11	61567097	61596790	7.69e-11	25954001	eQTL	Brain-Cerebellar_Hemisphere	European	125	Science	2015	hg19	NA	Human genomics. The Genotype-Tissue Expression (GTEx) pilot analysis: multitissue gene regulation in humans	11:61557803:C:T	rs102275	11	61557803	t	c	0.6537	-0.0196	0.0036	4.944e-08	1.44e-10	4.944e-06	rs102275	NA	NA	NA	Yes	;African		NA
6_26483910	6	BTN3A3	26483910	6	26440700	26453643	6.03e-07	25954001	eQTL	Brain-Cerebellar_Hemisphere	European	125	Science	2015	hg19	NA	Human genomics. The Genotype-Tissue Expression (GTEx) pilot analysis: multitissue gene regulation in humans	6:26483910:A:C	rs12525684	6	26483910	a	c	0.5098	-0.0211	0.0034	8.134e-10	1.43e-10	8.134e-08	rs12525684	NA	NA	NA	NA			NA
3_44731730	3	KIAA1143	44731730	3	44779153	44803111	1.67e-09	25954001	eQTL	Brain-Cerebellar_Hemisphere	European	125	Science	2015	hg19	NA	Human genomics. The Genotype-Tissue Expression (GTEx) pilot analysis: multitissue gene regulation in humans	3:44731730:A:G	rs13058822	3	44731730	a	g	0.312	0.0228	0.0037	7.997e-10	8.16e-10	7.997e-08	rs13058822	NA	NA	NA	No		;African	Yes
6_26189356	6	BTN3A2	26189356	6	26365387	26378548	1.27e-07	25954001	eQTL	Brain-Cerebellar_Hemisphere	European	125	Science	2015	hg19	NA	Human genomics. The Genotype-Tissue Expression (GTEx) pilot analysis: multitissue gene regulation in humans	6:26189356:C:G	rs13204572	6	26189356	c	g	0.0885	-0.0395	0.0061	1.157e-10	7.67e-12	1.157e-08	rs13204572	NA	NA	Yes	NA	;Hispanic/Latin American		NA
3_44635461	3	MPRIPP1	44635461	3	44621430	44622518	1.09e-06	25954001	eQTL	Brain-Cerebellar_Hemisphere	European	125	Science	2015	hg19	NA	Human genomics. The Genotype-Tissue Expression (GTEx) pilot analysis: multitissue gene regulation in humans	3:44635461:A:G	rs13319803	3	44635461	a	g	0.3905	-0.0184	0.0035	1.518e-07	4.17e-13	1.518e-05	rs13319803	NA	NA	NA	Yes	;African		NA
1_72812249	1	RPL31P12	72812249	1	72767155	72767512	7.9e-23	25954001	eQTL	Brain-Cerebellar_Hemisphere	European	125	Science	2015	hg19	NA	Human genomics. The Genotype-Tissue Expression (GTEx) pilot analysis: multitissue gene regulation in humans	1:72812249:A:G	rs2568960	1	72812249	a	g	0.3843	-0.0377	0.0035	1.247e-26	1.3e-27	1.247e-24	rs2568960	NA	NA	Yes	Yes	;African;Hispanic/Latin American		NA
2_233645968	2	SNORC	233645968	2	233721980	233743418	7.3e-07	25954001	eQTL	Brain-Cerebellar_Hemisphere	European	125	Science	2015	hg19	NA	Human genomics. The Genotype-Tissue Expression (GTEx) pilot analysis: multitissue gene regulation in humans	2:233645968:C:G	rs2592105	2	233645968	c	g	0.6476	-0.0147	0.0036	5.268e-05	4.51e-08	0.005268	rs2592105	NA	NA	Yes	Yes	;African;Hispanic/Latin American		NA
11_113266411	11	TTC12	113266411	11	113185251	113254266	1.8e-07	25954001	eQTL	Brain-Cerebellar_Hemisphere	European	125	Science	2015	hg19	NA	Human genomics. The Genotype-Tissue Expression (GTEx) pilot analysis: multitissue gene regulation in humans	11:113266411:A:C	rs35023999	11	113266411	a	c	0.4912	0.0174	0.0034	3.545e-07	2.16e-11	3.545e-05	rs35023999	NA	NA	NA	NA			NA
5_140213510	5	TMCO6	140213510	5	140019012	140024993	1.41e-07	25954001	eQTL	Brain-Cerebellar_Hemisphere	European	125	Science	2015	hg19	NA	Human genomics. The Genotype-Tissue Expression (GTEx) pilot analysis: multitissue gene regulation in humans	5:140213510:A:T	rs3756335	5	140213510	a	t	0.4703	-0.0189	0.0035	7.292e-08	1.26e-08	7.292e-06	rs3756335	NA	NA	Yes	NA	;Hispanic/Latin American		NA
5_140213510	5	PCDHA9	140213510	5	140227048	140391929	1.28e-06	25954001	eQTL	Brain-Cerebellar_Hemisphere	European	125	Science	2015	hg19	NA	Human genomics. The Genotype-Tissue Expression (GTEx) pilot analysis: multitissue gene regulation in humans	5:140213510:A:T	rs3756335	5	140213510	a	t	0.4703	-0.0189	0.0035	7.292e-08	1.26e-08	7.292e-06	rs3756335	NA	NA	Yes	NA	;Hispanic/Latin American		NA
5_140213510	5	PCDHA8	140213510	5	140220772	140391932	3.14e-07	25954001	eQTL	Brain-Cerebellar_Hemisphere	European	125	Science	2015	hg19	NA	Human genomics. The Genotype-Tissue Expression (GTEx) pilot analysis: multitissue gene regulation in humans	5:140213510:A:T	rs3756335	5	140213510	a	t	0.4703	-0.0189	0.0035	7.292e-08	1.26e-08	7.292e-06	rs3756335	NA	NA	Yes	NA	;Hispanic/Latin American		NA
5_140213510	5	PCDHA1	140213510	5	140165721	140391932	2.42e-08	25954001	eQTL	Brain-Cerebellar_Hemisphere	European	125	Science	2015	hg19	NA	Human genomics. The Genotype-Tissue Expression (GTEx) pilot analysis: multitissue gene regulation in humans	5:140213510:A:T	rs3756335	5	140213510	a	t	0.4703	-0.0189	0.0035	7.292e-08	1.26e-08	7.292e-06	rs3756335	NA	NA	Yes	NA	;Hispanic/Latin American		NA
5_140213510	5	PCDHA13	140213510	5	140261709	140391932	1.78e-09	25954001	eQTL	Brain-Cerebellar_Hemisphere	European	125	Science	2015	hg19	NA	Human genomics. The Genotype-Tissue Expression (GTEx) pilot analysis: multitissue gene regulation in humans	5:140213510:A:T	rs3756335	5	140213510	a	t	0.4703	-0.0189	0.0035	7.292e-08	1.26e-08	7.292e-06	rs3756335	NA	NA	Yes	NA	;Hispanic/Latin American		NA
5_140213510	5	PCDHA10	140213510	5	140235468	140391932	9.63e-11	25954001	eQTL	Brain-Cerebellar_Hemisphere	European	125	Science	2015	hg19	NA	Human genomics. The Genotype-Tissue Expression (GTEx) pilot analysis: multitissue gene regulation in humans	5:140213510:A:T	rs3756335	5	140213510	a	t	0.4703	-0.0189	0.0035	7.292e-08	1.26e-08	7.292e-06	rs3756335	NA	NA	Yes	NA	;Hispanic/Latin American		NA
5_140213510	5	PCDHA3	140213510	5	140180613	140391932	1.71e-10	25954001	eQTL	Brain-Cerebellar_Hemisphere	European	125	Science	2015	hg19	NA	Human genomics. The Genotype-Tissue Expression (GTEx) pilot analysis: multitissue gene regulation in humans	5:140213510:A:T	rs3756335	5	140213510	a	t	0.4703	-0.0189	0.0035	7.292e-08	1.26e-08	7.292e-06	rs3756335	NA	NA	Yes	NA	;Hispanic/Latin American		NA
13_99115041	13	STK24	99115041	13	99097439	99230194	4.51e-07	25954001	eQTL	Brain-Cerebellar_Hemisphere	European	125	Science	2015	hg19	NA	Human genomics. The Genotype-Tissue Expression (GTEx) pilot analysis: multitissue gene regulation in humans	13:99115041:C:T	rs4772087	13	99115041	t	c	0.3731	0.0227	0.0036	1.783e-10	1.21e-10	1.783e-08	rs4772087	NA	NA	NA	NA			NA
1_230252218	1	GALNT2	230252218	1	230193737	230417868	2.54e-06	25954001	eQTL	Brain-Cerebellar_Hemisphere	European	125	Science	2015	hg19	NA	Human genomics. The Genotype-Tissue Expression (GTEx) pilot analysis: multitissue gene regulation in humans	1:230252218:A:G	rs4846898	1	230252218	a	g	0.5983	-0.0167	0.0035	1.777e-06	2.95e-08	0.0001777	rs4846898	NA	NA	Yes	NA	;Hispanic/Latin American		NA
7_32829444	7	AC018641.1	32829444	7	32496575	32497370	1.27e-06	25954001	eQTL	Brain-Cerebellar_Hemisphere	European	125	Science	2015	hg19	NA	Human genomics. The Genotype-Tissue Expression (GTEx) pilot analysis: multitissue gene regulation in humans	7:32829444:A:G	rs61127279	7	32829444	a	g	0.6282	0.0188	0.0037	3.372e-07	8.95e-10	3.372e-05	rs61127279	NA	NA	Yes	NA	;Hispanic/Latin American		NA
14_42074726	14	LRFN5	42074726	14	42076773	42373752	2.15e-11	25954001	eQTL	Brain-Cerebellar_Hemisphere	European	125	Science	2015	hg19	NA	Human genomics. The Genotype-Tissue Expression (GTEx) pilot analysis: multitissue gene regulation in humans	14:42074726:A:G	rs61990288	14	42074726	a	g	0.5079	-0.0261	0.0034	2.89e-14	2.96e-14	2.89e-12	rs61990288	NA	NA	NA	Yes	;African		NA
6_28354835	6	ZNF602P	28354835	6	28083406	28084329	2.3e-07	25954001	eQTL	Brain-Cerebellar_Hemisphere	European	125	Science	2015	hg19	NA	Human genomics. The Genotype-Tissue Expression (GTEx) pilot analysis: multitissue gene regulation in humans	6:28354835:C:G	rs67981811	6	28354835	c	g	0.9007	0.0503	0.0058	4.181e-18	1.99e-20	4.181e-16	rs67981811	NA	NA	Yes	NA	;Hispanic/Latin American		NA
6_27327000	6	PRSS16	27327000	6	27215480	27224403	1.9e-07	25954001	eQTL	Brain-Cerebellar_Hemisphere	European	125	Science	2015	hg19	NA	Human genomics. The Genotype-Tissue Expression (GTEx) pilot analysis: multitissue gene regulation in humans	6:27327000:C:T	rs72839477	6	27327000	t	c	0.0953	-0.0465	0.0059	3.483e-15	1.87e-16	3.483e-13	rs72839477	NA	NA	Yes	No	;Hispanic/Latin American	;African	No
6_27327000	6	BTN3A2	27327000	6	26365387	26378548	5.13e-07	25954001	eQTL	Brain-Cerebellar_Hemisphere	European	125	Science	2015	hg19	NA	Human genomics. The Genotype-Tissue Expression (GTEx) pilot analysis: multitissue gene regulation in humans	6:27327000:C:T	rs72839477	6	27327000	t	c	0.0953	-0.0465	0.0059	3.483e-15	1.87e-16	3.483e-13	rs72839477	NA	NA	Yes	No	;Hispanic/Latin American	;African	No
6_27327000	6	ZNF602P	27327000	6	28083406	28084329	4.27e-07	25954001	eQTL	Brain-Cerebellar_Hemisphere	European	125	Science	2015	hg19	NA	Human genomics. The Genotype-Tissue Expression (GTEx) pilot analysis: multitissue gene regulation in humans	6:27327000:C:T	rs72839477	6	27327000	t	c	0.0953	-0.0465	0.0059	3.483e-15	1.87e-16	3.483e-13	rs72839477	NA	NA	Yes	No	;Hispanic/Latin American	;African	No
3_49214303	3	AMT	49214303	3	49454208	49460186	6.53e-14	25954001	eQTL	Brain-Cerebellar_Hemisphere	European	125	Science	2015	hg19	NA	Human genomics. The Genotype-Tissue Expression (GTEx) pilot analysis: multitissue gene regulation in humans	3:49214303:G:T	rs9831648	3	49214303	t	g	0.7725	-0.0246	0.0041	1.875e-09	4.24e-09	1.875e-07	rs9831648	NA	NA	NA	Yes	;African		NA
3_49214303	3	NCKIPSD	49214303	3	48711277	48723797	1.22e-07	25954001	eQTL	Brain-Cerebellar_Hemisphere	European	125	Science	2015	hg19	NA	Human genomics. The Genotype-Tissue Expression (GTEx) pilot analysis: multitissue gene regulation in humans	3:49214303:G:T	rs9831648	3	49214303	t	g	0.7725	-0.0246	0.0041	1.875e-09	4.24e-09	1.875e-07	rs9831648	NA	NA	NA	Yes	;African		NA
11_61557803	11	FADS1	61557803	11	61567097	61596790	2.56e-19	25954001	eQTL	Brain-Cerebellum	European	154	Science	2015	hg19	NA	Human genomics. The Genotype-Tissue Expression (GTEx) pilot analysis: multitissue gene regulation in humans	11:61557803:C:T	rs102275	11	61557803	t	c	0.6537	-0.0196	0.0036	4.944e-08	1.44e-10	4.944e-06	rs102275	NA	NA	NA	Yes	;African		NA
11_61557803	11	FADS3	61557803	11	61640991	61659523	9.7e-07	25954001	eQTL	Brain-Cerebellum	European	154	Science	2015	hg19	NA	Human genomics. The Genotype-Tissue Expression (GTEx) pilot analysis: multitissue gene regulation in humans	11:61557803:C:T	rs102275	11	61557803	t	c	0.6537	-0.0196	0.0036	4.944e-08	1.44e-10	4.944e-06	rs102275	NA	NA	NA	Yes	;African		NA
9_14654819	9	AL159169.2	14654819	9	14588795	14590063	5.19e-09	25954001	eQTL	Brain-Cerebellum	European	154	Science	2015	hg19	NA	Human genomics. The Genotype-Tissue Expression (GTEx) pilot analysis: multitissue gene regulation in humans	9:14654819:A:G	rs10810201	9	14654819	a	g	0.3953	0.0187	0.0035	9.927e-08	4.38e-08	9.927e-06	rs10810201	Yes	NA	NA	NA	;East Asian		NA
6_26483910	6	BTN3A3	26483910	6	26440700	26453643	1.32e-08	25954001	eQTL	Brain-Cerebellum	European	154	Science	2015	hg19	NA	Human genomics. The Genotype-Tissue Expression (GTEx) pilot analysis: multitissue gene regulation in humans	6:26483910:A:C	rs12525684	6	26483910	a	c	0.5098	-0.0211	0.0034	8.134e-10	1.43e-10	8.134e-08	rs12525684	NA	NA	NA	NA			NA
6_26189356	6	BTN3A2	26189356	6	26365387	26378548	2.35e-07	25954001	eQTL	Brain-Cerebellum	European	154	Science	2015	hg19	NA	Human genomics. The Genotype-Tissue Expression (GTEx) pilot analysis: multitissue gene regulation in humans	6:26189356:C:G	rs13204572	6	26189356	c	g	0.0885	-0.0395	0.0061	1.157e-10	7.67e-12	1.157e-08	rs13204572	NA	NA	Yes	NA	;Hispanic/Latin American		NA
6_147967761	6	SAMD5	147967761	6	147829826	148058683	4.24e-06	25954001	eQTL	Brain-Cerebellum	European	154	Science	2015	hg19	NA	Human genomics. The Genotype-Tissue Expression (GTEx) pilot analysis: multitissue gene regulation in humans	6:147967761:A:G	rs1589738	6	147967761	a	g	0.3696	0.0202	0.0035	1.18e-08	7.49e-09	1.18e-06	rs1589738	Yes	NA	Yes	NA	;East Asian;Hispanic/Latin American		NA
1_72812249	1	RPL31P12	72812249	1	72767155	72767512	3.08e-33	25954001	eQTL	Brain-Cerebellum	European	154	Science	2015	hg19	NA	Human genomics. The Genotype-Tissue Expression (GTEx) pilot analysis: multitissue gene regulation in humans	1:72812249:A:G	rs2568960	1	72812249	a	g	0.3843	-0.0377	0.0035	1.247e-26	1.3e-27	1.247e-24	rs2568960	NA	NA	Yes	Yes	;African;Hispanic/Latin American		NA
17_8054759	17	VAMP2	8054759	17	8062467	8066864	2.1e-06	25954001	eQTL	Brain-Cerebellum	European	154	Science	2015	hg19	NA	Human genomics. The Genotype-Tissue Expression (GTEx) pilot analysis: multitissue gene regulation in humans	17:8054759:A:G	rs2585399	17	8054759	a	g	0.5983	0.0168	0.0035	1.749e-06	3.53e-08	0.0001749	rs2585399	NA	NA	NA	NA			NA
2_233645968	2	SNORC	233645968	2	233721980	233743418	4.51e-07	25954001	eQTL	Brain-Cerebellum	European	154	Science	2015	hg19	NA	Human genomics. The Genotype-Tissue Expression (GTEx) pilot analysis: multitissue gene regulation in humans	2:233645968:C:G	rs2592105	2	233645968	c	g	0.6476	-0.0147	0.0036	5.268e-05	4.51e-08	0.005268	rs2592105	NA	NA	Yes	Yes	;African;Hispanic/Latin American		NA
5_87545318	5	TMEM161B-AS1	87545318	5	87564712	87732502	5.24e-07	25954001	eQTL	Brain-Cerebellum	European	154	Science	2015	hg19	NA	Human genomics. The Genotype-Tissue Expression (GTEx) pilot analysis: multitissue gene regulation in humans	5:87545318:C:T	rs3099439	5	87545318	t	c	0.5288	-0.0283	0.0035	2.881e-16	2.34e-16	2.881e-14	rs3099439	Yes	NA	No	NA	;East Asian	;Hispanic/Latin American	No
5_87545318	5	AC091826.2	87545318	5	87729709	87794514	3.47e-06	25954001	eQTL	Brain-Cerebellum	European	154	Science	2015	hg19	NA	Human genomics. The Genotype-Tissue Expression (GTEx) pilot analysis: multitissue gene regulation in humans	5:87545318:C:T	rs3099439	5	87545318	t	c	0.5288	-0.0283	0.0035	2.881e-16	2.34e-16	2.881e-14	rs3099439	Yes	NA	No	NA	;East Asian	;Hispanic/Latin American	No
11_113266411	11	TTC12	113266411	11	113185251	113254266	4.54e-07	25954001	eQTL	Brain-Cerebellum	European	154	Science	2015	hg19	NA	Human genomics. The Genotype-Tissue Expression (GTEx) pilot analysis: multitissue gene regulation in humans	11:113266411:A:C	rs35023999	11	113266411	a	c	0.4912	0.0174	0.0034	3.545e-07	2.16e-11	3.545e-05	rs35023999	NA	NA	NA	NA			NA
5_140213510	5	TMCO6	140213510	5	140019012	140024993	3.11e-08	25954001	eQTL	Brain-Cerebellum	European	154	Science	2015	hg19	NA	Human genomics. The Genotype-Tissue Expression (GTEx) pilot analysis: multitissue gene regulation in humans	5:140213510:A:T	rs3756335	5	140213510	a	t	0.4703	-0.0189	0.0035	7.292e-08	1.26e-08	7.292e-06	rs3756335	NA	NA	Yes	NA	;Hispanic/Latin American		NA
5_140213510	5	WDR55	140213510	5	140044261	140053709	4.13e-06	25954001	eQTL	Brain-Cerebellum	European	154	Science	2015	hg19	NA	Human genomics. The Genotype-Tissue Expression (GTEx) pilot analysis: multitissue gene regulation in humans	5:140213510:A:T	rs3756335	5	140213510	a	t	0.4703	-0.0189	0.0035	7.292e-08	1.26e-08	7.292e-06	rs3756335	NA	NA	Yes	NA	;Hispanic/Latin American		NA
5_140213510	5	PCDHA2	140213510	5	140174437	140391932	1.83e-08	25954001	eQTL	Brain-Cerebellum	European	154	Science	2015	hg19	NA	Human genomics. The Genotype-Tissue Expression (GTEx) pilot analysis: multitissue gene regulation in humans	5:140213510:A:T	rs3756335	5	140213510	a	t	0.4703	-0.0189	0.0035	7.292e-08	1.26e-08	7.292e-06	rs3756335	NA	NA	Yes	NA	;Hispanic/Latin American		NA
5_140213510	5	PCDHA1	140213510	5	140165721	140391932	3.11e-09	25954001	eQTL	Brain-Cerebellum	European	154	Science	2015	hg19	NA	Human genomics. The Genotype-Tissue Expression (GTEx) pilot analysis: multitissue gene regulation in humans	5:140213510:A:T	rs3756335	5	140213510	a	t	0.4703	-0.0189	0.0035	7.292e-08	1.26e-08	7.292e-06	rs3756335	NA	NA	Yes	NA	;Hispanic/Latin American		NA
5_140213510	5	PCDHA13	140213510	5	140261709	140391932	4.74e-09	25954001	eQTL	Brain-Cerebellum	European	154	Science	2015	hg19	NA	Human genomics. The Genotype-Tissue Expression (GTEx) pilot analysis: multitissue gene regulation in humans	5:140213510:A:T	rs3756335	5	140213510	a	t	0.4703	-0.0189	0.0035	7.292e-08	1.26e-08	7.292e-06	rs3756335	NA	NA	Yes	NA	;Hispanic/Latin American		NA
5_140213510	5	PCDHA10	140213510	5	140235468	140391932	6.54e-08	25954001	eQTL	Brain-Cerebellum	European	154	Science	2015	hg19	NA	Human genomics. The Genotype-Tissue Expression (GTEx) pilot analysis: multitissue gene regulation in humans	5:140213510:A:T	rs3756335	5	140213510	a	t	0.4703	-0.0189	0.0035	7.292e-08	1.26e-08	7.292e-06	rs3756335	NA	NA	Yes	NA	;Hispanic/Latin American		NA
5_140213510	5	PCDHA3	140213510	5	140180613	140391932	4.09e-10	25954001	eQTL	Brain-Cerebellum	European	154	Science	2015	hg19	NA	Human genomics. The Genotype-Tissue Expression (GTEx) pilot analysis: multitissue gene regulation in humans	5:140213510:A:T	rs3756335	5	140213510	a	t	0.4703	-0.0189	0.0035	7.292e-08	1.26e-08	7.292e-06	rs3756335	NA	NA	Yes	NA	;Hispanic/Latin American		NA
13_99115041	13	STK24	99115041	13	99097439	99230194	1.34e-07	25954001	eQTL	Brain-Cerebellum	European	154	Science	2015	hg19	NA	Human genomics. The Genotype-Tissue Expression (GTEx) pilot analysis: multitissue gene regulation in humans	13:99115041:C:T	rs4772087	13	99115041	t	c	0.3731	0.0227	0.0036	1.783e-10	1.21e-10	1.783e-08	rs4772087	NA	NA	NA	NA			NA
13_99115041	13	FARP1	99115041	13	98794816	99107430	2.46e-06	25954001	eQTL	Brain-Cerebellum	European	154	Science	2015	hg19	NA	Human genomics. The Genotype-Tissue Expression (GTEx) pilot analysis: multitissue gene regulation in humans	13:99115041:C:T	rs4772087	13	99115041	t	c	0.3731	0.0227	0.0036	1.783e-10	1.21e-10	1.783e-08	rs4772087	NA	NA	NA	NA			NA
12_58294344	12	EEF1AKMT3	58294344	12	58165275	58176324	6.45e-09	25954001	eQTL	Brain-Cerebellum	European	154	Science	2015	hg19	NA	Human genomics. The Genotype-Tissue Expression (GTEx) pilot analysis: multitissue gene regulation in humans	12:58294344:A:G	rs61935769	12	58294344	a	g	0.3786	-0.0165	0.0036	3.781e-06	1.13e-08	0.0003781	rs61935769	NA	NA	NA	NA			NA
12_58294344	12	ATP23	58294344	12	58299822	58352931	8.32e-07	25954001	eQTL	Brain-Cerebellum	European	154	Science	2015	hg19	NA	Human genomics. The Genotype-Tissue Expression (GTEx) pilot analysis: multitissue gene regulation in humans	12:58294344:A:G	rs61935769	12	58294344	a	g	0.3786	-0.0165	0.0036	3.781e-06	1.13e-08	0.0003781	rs61935769	NA	NA	NA	NA			NA
14_42074726	14	LRFN5	42074726	14	42076773	42373752	3.03e-09	25954001	eQTL	Brain-Cerebellum	European	154	Science	2015	hg19	NA	Human genomics. The Genotype-Tissue Expression (GTEx) pilot analysis: multitissue gene regulation in humans	14:42074726:A:G	rs61990288	14	42074726	a	g	0.5079	-0.0261	0.0034	2.89e-14	2.96e-14	2.89e-12	rs61990288	NA	NA	NA	Yes	;African		NA
6_28354835	6	ZNF603P	28354835	6	28143966	28144452	4.18e-07	25954001	eQTL	Brain-Cerebellum	European	154	Science	2015	hg19	NA	Human genomics. The Genotype-Tissue Expression (GTEx) pilot analysis: multitissue gene regulation in humans	6:28354835:C:G	rs67981811	6	28354835	c	g	0.9007	0.0503	0.0058	4.181e-18	1.99e-20	4.181e-16	rs67981811	NA	NA	Yes	NA	;Hispanic/Latin American		NA
6_28354835	6	ZNF602P	28354835	6	28083406	28084329	3.57e-06	25954001	eQTL	Brain-Cerebellum	European	154	Science	2015	hg19	NA	Human genomics. The Genotype-Tissue Expression (GTEx) pilot analysis: multitissue gene regulation in humans	6:28354835:C:G	rs67981811	6	28354835	c	g	0.9007	0.0503	0.0058	4.181e-18	1.99e-20	4.181e-16	rs67981811	NA	NA	Yes	NA	;Hispanic/Latin American		NA
6_28354835	6	ZNF192P1	28354835	6	28129547	28137372	9.59e-08	25954001	eQTL	Brain-Cerebellum	European	154	Science	2015	hg19	NA	Human genomics. The Genotype-Tissue Expression (GTEx) pilot analysis: multitissue gene regulation in humans	6:28354835:C:G	rs67981811	6	28354835	c	g	0.9007	0.0503	0.0058	4.181e-18	1.99e-20	4.181e-16	rs67981811	NA	NA	Yes	NA	;Hispanic/Latin American		NA
9_96225478	9	AL583839.1	96225478	9	96192624	96193581	1.35e-08	25954001	eQTL	Brain-Cerebellum	European	154	Science	2015	hg19	NA	Human genomics. The Genotype-Tissue Expression (GTEx) pilot analysis: multitissue gene regulation in humans	9:96225478:A:T	rs7023933	9	96225478	a	t	0.8358	-0.0253	0.0046	5.012e-08	2.39e-11	5.012e-06	rs7023933	NA	NA	NA	No		;African	Yes
6_27327000	6	PRSS16	27327000	6	27215480	27224403	5.23e-08	25954001	eQTL	Brain-Cerebellum	European	154	Science	2015	hg19	NA	Human genomics. The Genotype-Tissue Expression (GTEx) pilot analysis: multitissue gene regulation in humans	6:27327000:C:T	rs72839477	6	27327000	t	c	0.0953	-0.0465	0.0059	3.483e-15	1.87e-16	3.483e-13	rs72839477	NA	NA	Yes	No	;Hispanic/Latin American	;African	No
6_27327000	6	BTN3A2	27327000	6	26365387	26378548	2.12e-07	25954001	eQTL	Brain-Cerebellum	European	154	Science	2015	hg19	NA	Human genomics. The Genotype-Tissue Expression (GTEx) pilot analysis: multitissue gene regulation in humans	6:27327000:C:T	rs72839477	6	27327000	t	c	0.0953	-0.0465	0.0059	3.483e-15	1.87e-16	3.483e-13	rs72839477	NA	NA	Yes	No	;Hispanic/Latin American	;African	No
6_101387304	6	ASCC3	101387304	6	100956070	101329248	1.71e-06	25954001	eQTL	Brain-Cerebellum	European	154	Science	2015	hg19	NA	Human genomics. The Genotype-Tissue Expression (GTEx) pilot analysis: multitissue gene regulation in humans	6:101387304:A:T	rs7758630	6	101387304	a	t	0.4048	-0.0222	0.0035	2.727e-10	3.03e-10	2.727e-08	rs7758630	NA	NA	NA	NA			NA
2_198280586	2	SF3B1	198280586	2	198253239	198299815	1.38e-07	25954001	eQTL	Brain-Cerebellum	European	154	Science	2015	hg19	NA	Human genomics. The Genotype-Tissue Expression (GTEx) pilot analysis: multitissue gene regulation in humans	2:198280586:C:T	rs788022	2	198280586	t	c	0.3262	0.0203	0.0037	2.79e-08	1.26e-08	2.79e-06	rs788022	NA	NA	Yes	NA	;Hispanic/Latin American		NA
3_49214303	3	AMT	49214303	3	49454208	49460186	2.42e-19	25954001	eQTL	Brain-Cerebellum	European	154	Science	2015	hg19	NA	Human genomics. The Genotype-Tissue Expression (GTEx) pilot analysis: multitissue gene regulation in humans	3:49214303:G:T	rs9831648	3	49214303	t	g	0.7725	-0.0246	0.0041	1.875e-09	4.24e-09	1.875e-07	rs9831648	NA	NA	NA	Yes	;African		NA
3_49214303	3	DALRD3	49214303	3	49052921	49059726	4.35e-06	25954001	eQTL	Brain-Cerebellum	European	154	Science	2015	hg19	NA	Human genomics. The Genotype-Tissue Expression (GTEx) pilot analysis: multitissue gene regulation in humans	3:49214303:G:T	rs9831648	3	49214303	t	g	0.7725	-0.0246	0.0041	1.875e-09	4.24e-09	1.875e-07	rs9831648	NA	NA	NA	Yes	;African		NA
3_49214303	3	WDR6	49214303	3	49044495	49053386	1.25e-07	25954001	eQTL	Brain-Cerebellum	European	154	Science	2015	hg19	NA	Human genomics. The Genotype-Tissue Expression (GTEx) pilot analysis: multitissue gene regulation in humans	3:49214303:G:T	rs9831648	3	49214303	t	g	0.7725	-0.0246	0.0041	1.875e-09	4.24e-09	1.875e-07	rs9831648	NA	NA	NA	Yes	;African		NA
3_49214303	3	P4HTM	49214303	3	49027322	49044586	1.44e-06	25954001	eQTL	Brain-Cerebellum	European	154	Science	2015	hg19	NA	Human genomics. The Genotype-Tissue Expression (GTEx) pilot analysis: multitissue gene regulation in humans	3:49214303:G:T	rs9831648	3	49214303	t	g	0.7725	-0.0246	0.0041	1.875e-09	4.24e-09	1.875e-07	rs9831648	NA	NA	NA	Yes	;African		NA
3_49214303	3	GPX1	49214303	3	49394609	49395791	8.39e-10	25954001	eQTL	Brain-Cerebellum	European	154	Science	2015	hg19	NA	Human genomics. The Genotype-Tissue Expression (GTEx) pilot analysis: multitissue gene regulation in humans	3:49214303:G:T	rs9831648	3	49214303	t	g	0.7725	-0.0246	0.0041	1.875e-09	4.24e-09	1.875e-07	rs9831648	NA	NA	NA	Yes	;African		NA
6_26189356	6	BTN3A2	26189356	6	26365387	26378548	1.88e-08	25954001	eQTL	Brain-Cortex	European	136	Science	2015	hg19	NA	Human genomics. The Genotype-Tissue Expression (GTEx) pilot analysis: multitissue gene regulation in humans	6:26189356:C:G	rs13204572	6	26189356	c	g	0.0885	-0.0395	0.0061	1.157e-10	7.67e-12	1.157e-08	rs13204572	NA	NA	Yes	NA	;Hispanic/Latin American		NA
6_105365891	6	LIN28B-AS1	105365891	6	105312339	105389322	1.62e-06	25954001	eQTL	Brain-Cortex	European	136	Science	2015	hg19	NA	Human genomics. The Genotype-Tissue Expression (GTEx) pilot analysis: multitissue gene regulation in humans	6:105365891:C:G	rs1933802	6	105365891	c	g	0.4534	-0.022	0.0035	3.757e-10	1.79e-11	3.757e-08	rs1933802	NA	NA	NA	NA			NA
2_233645968	2	SNORC	233645968	2	233721980	233743418	1.73e-10	25954001	eQTL	Brain-Cortex	European	136	Science	2015	hg19	NA	Human genomics. The Genotype-Tissue Expression (GTEx) pilot analysis: multitissue gene regulation in humans	2:233645968:C:G	rs2592105	2	233645968	c	g	0.6476	-0.0147	0.0036	5.268e-05	4.51e-08	0.005268	rs2592105	NA	NA	Yes	Yes	;African;Hispanic/Latin American		NA
5_87545318	5	TMEM161B-AS1	87545318	5	87564712	87732502	1.01e-08	25954001	eQTL	Brain-Cortex	European	136	Science	2015	hg19	NA	Human genomics. The Genotype-Tissue Expression (GTEx) pilot analysis: multitissue gene regulation in humans	5:87545318:C:T	rs3099439	5	87545318	t	c	0.5288	-0.0283	0.0035	2.881e-16	2.34e-16	2.881e-14	rs3099439	Yes	NA	No	NA	;East Asian	;Hispanic/Latin American	No
5_87545318	5	AC091826.2	87545318	5	87729709	87794514	2.5e-07	25954001	eQTL	Brain-Cortex	European	136	Science	2015	hg19	NA	Human genomics. The Genotype-Tissue Expression (GTEx) pilot analysis: multitissue gene regulation in humans	5:87545318:C:T	rs3099439	5	87545318	t	c	0.5288	-0.0283	0.0035	2.881e-16	2.34e-16	2.881e-14	rs3099439	Yes	NA	No	NA	;East Asian	;Hispanic/Latin American	No
11_113266411	11	TTC12	113266411	11	113185251	113254266	3.02e-10	25954001	eQTL	Brain-Cortex	European	136	Science	2015	hg19	NA	Human genomics. The Genotype-Tissue Expression (GTEx) pilot analysis: multitissue gene regulation in humans	11:113266411:A:C	rs35023999	11	113266411	a	c	0.4912	0.0174	0.0034	3.545e-07	2.16e-11	3.545e-05	rs35023999	NA	NA	NA	NA			NA
5_140213510	5	PCDHA7	140213510	5	140213969	140391929	1.87e-06	25954001	eQTL	Brain-Cortex	European	136	Science	2015	hg19	NA	Human genomics. The Genotype-Tissue Expression (GTEx) pilot analysis: multitissue gene regulation in humans	5:140213510:A:T	rs3756335	5	140213510	a	t	0.4703	-0.0189	0.0035	7.292e-08	1.26e-08	7.292e-06	rs3756335	NA	NA	Yes	NA	;Hispanic/Latin American		NA
5_140213510	5	PCDHA13	140213510	5	140261709	140391932	4.73e-07	25954001	eQTL	Brain-Cortex	European	136	Science	2015	hg19	NA	Human genomics. The Genotype-Tissue Expression (GTEx) pilot analysis: multitissue gene regulation in humans	5:140213510:A:T	rs3756335	5	140213510	a	t	0.4703	-0.0189	0.0035	7.292e-08	1.26e-08	7.292e-06	rs3756335	NA	NA	Yes	NA	;Hispanic/Latin American		NA
5_140213510	5	PCDHA10	140213510	5	140235468	140391932	6.86e-08	25954001	eQTL	Brain-Cortex	European	136	Science	2015	hg19	NA	Human genomics. The Genotype-Tissue Expression (GTEx) pilot analysis: multitissue gene regulation in humans	5:140213510:A:T	rs3756335	5	140213510	a	t	0.4703	-0.0189	0.0035	7.292e-08	1.26e-08	7.292e-06	rs3756335	NA	NA	Yes	NA	;Hispanic/Latin American		NA
7_32829444	7	AC018641.1	32829444	7	32496575	32497370	2.34e-06	25954001	eQTL	Brain-Cortex	European	136	Science	2015	hg19	NA	Human genomics. The Genotype-Tissue Expression (GTEx) pilot analysis: multitissue gene regulation in humans	7:32829444:A:G	rs61127279	7	32829444	a	g	0.6282	0.0188	0.0037	3.372e-07	8.95e-10	3.372e-05	rs61127279	NA	NA	Yes	NA	;Hispanic/Latin American		NA
12_58294344	12	EEF1AKMT3	58294344	12	58165275	58176324	4.78e-11	25954001	eQTL	Brain-Cortex	European	136	Science	2015	hg19	NA	Human genomics. The Genotype-Tissue Expression (GTEx) pilot analysis: multitissue gene regulation in humans	12:58294344:A:G	rs61935769	12	58294344	a	g	0.3786	-0.0165	0.0036	3.781e-06	1.13e-08	0.0003781	rs61935769	NA	NA	NA	NA			NA
6_28354835	6	ZNF603P	28354835	6	28143966	28144452	2.57e-08	25954001	eQTL	Brain-Cortex	European	136	Science	2015	hg19	NA	Human genomics. The Genotype-Tissue Expression (GTEx) pilot analysis: multitissue gene regulation in humans	6:28354835:C:G	rs67981811	6	28354835	c	g	0.9007	0.0503	0.0058	4.181e-18	1.99e-20	4.181e-16	rs67981811	NA	NA	Yes	NA	;Hispanic/Latin American		NA
6_28354835	6	ZNF192P1	28354835	6	28129547	28137372	3.67e-06	25954001	eQTL	Brain-Cortex	European	136	Science	2015	hg19	NA	Human genomics. The Genotype-Tissue Expression (GTEx) pilot analysis: multitissue gene regulation in humans	6:28354835:C:G	rs67981811	6	28354835	c	g	0.9007	0.0503	0.0058	4.181e-18	1.99e-20	4.181e-16	rs67981811	NA	NA	Yes	NA	;Hispanic/Latin American		NA
6_27327000	6	BTN3A2	27327000	6	26365387	26378548	1.28e-07	25954001	eQTL	Brain-Cortex	European	136	Science	2015	hg19	NA	Human genomics. The Genotype-Tissue Expression (GTEx) pilot analysis: multitissue gene regulation in humans	6:27327000:C:T	rs72839477	6	27327000	t	c	0.0953	-0.0465	0.0059	3.483e-15	1.87e-16	3.483e-13	rs72839477	NA	NA	Yes	No	;Hispanic/Latin American	;African	No
6_27327000	6	ZNF603P	27327000	6	28143966	28144452	6.73e-07	25954001	eQTL	Brain-Cortex	European	136	Science	2015	hg19	NA	Human genomics. The Genotype-Tissue Expression (GTEx) pilot analysis: multitissue gene regulation in humans	6:27327000:C:T	rs72839477	6	27327000	t	c	0.0953	-0.0465	0.0059	3.483e-15	1.87e-16	3.483e-13	rs72839477	NA	NA	Yes	No	;Hispanic/Latin American	;African	No
3_49214303	3	AMT	49214303	3	49454208	49460186	1.5e-07	25954001	eQTL	Brain-Cortex	European	136	Science	2015	hg19	NA	Human genomics. The Genotype-Tissue Expression (GTEx) pilot analysis: multitissue gene regulation in humans	3:49214303:G:T	rs9831648	3	49214303	t	g	0.7725	-0.0246	0.0041	1.875e-09	4.24e-09	1.875e-07	rs9831648	NA	NA	NA	Yes	;African		NA
3_49214303	3	GPX1	49214303	3	49394609	49395791	5.05e-07	25954001	eQTL	Brain-Cortex	European	136	Science	2015	hg19	NA	Human genomics. The Genotype-Tissue Expression (GTEx) pilot analysis: multitissue gene regulation in humans	3:49214303:G:T	rs9831648	3	49214303	t	g	0.7725	-0.0246	0.0041	1.875e-09	4.24e-09	1.875e-07	rs9831648	NA	NA	NA	Yes	;African		NA
6_26189356	6	BTN3A2	26189356	6	26365387	26378548	1.06e-10	25954001	eQTL	Brain-Frontal_Cortex	European	118	Science	2015	hg19	NA	Human genomics. The Genotype-Tissue Expression (GTEx) pilot analysis: multitissue gene regulation in humans	6:26189356:C:G	rs13204572	6	26189356	c	g	0.0885	-0.0395	0.0061	1.157e-10	7.67e-12	1.157e-08	rs13204572	NA	NA	Yes	NA	;Hispanic/Latin American		NA
2_233645968	2	SNORC	233645968	2	233721980	233743418	8.75e-13	25954001	eQTL	Brain-Frontal_Cortex	European	118	Science	2015	hg19	NA	Human genomics. The Genotype-Tissue Expression (GTEx) pilot analysis: multitissue gene regulation in humans	2:233645968:C:G	rs2592105	2	233645968	c	g	0.6476	-0.0147	0.0036	5.268e-05	4.51e-08	0.005268	rs2592105	NA	NA	Yes	Yes	;African;Hispanic/Latin American		NA
11_113266411	11	TTC12	113266411	11	113185251	113254266	2.82e-11	25954001	eQTL	Brain-Frontal_Cortex	European	118	Science	2015	hg19	NA	Human genomics. The Genotype-Tissue Expression (GTEx) pilot analysis: multitissue gene regulation in humans	11:113266411:A:C	rs35023999	11	113266411	a	c	0.4912	0.0174	0.0034	3.545e-07	2.16e-11	3.545e-05	rs35023999	NA	NA	NA	NA			NA
11_113266411	11	AP002840.2	113266411	11	113239200	113239839	1.53e-06	25954001	eQTL	Brain-Frontal_Cortex	European	118	Science	2015	hg19	NA	Human genomics. The Genotype-Tissue Expression (GTEx) pilot analysis: multitissue gene regulation in humans	11:113266411:A:C	rs35023999	11	113266411	a	c	0.4912	0.0174	0.0034	3.545e-07	2.16e-11	3.545e-05	rs35023999	NA	NA	NA	NA			NA
5_140213510	5	PCDHA10	140213510	5	140235468	140391932	1.61e-12	25954001	eQTL	Brain-Frontal_Cortex	European	118	Science	2015	hg19	NA	Human genomics. The Genotype-Tissue Expression (GTEx) pilot analysis: multitissue gene regulation in humans	5:140213510:A:T	rs3756335	5	140213510	a	t	0.4703	-0.0189	0.0035	7.292e-08	1.26e-08	7.292e-06	rs3756335	NA	NA	Yes	NA	;Hispanic/Latin American		NA
6_27327000	6	BTN3A2	27327000	6	26365387	26378548	7.98e-09	25954001	eQTL	Brain-Frontal_Cortex	European	118	Science	2015	hg19	NA	Human genomics. The Genotype-Tissue Expression (GTEx) pilot analysis: multitissue gene regulation in humans	6:27327000:C:T	rs72839477	6	27327000	t	c	0.0953	-0.0465	0.0059	3.483e-15	1.87e-16	3.483e-13	rs72839477	NA	NA	Yes	No	;Hispanic/Latin American	;African	No
3_49214303	3	AMT	49214303	3	49454208	49460186	5.26e-07	25954001	eQTL	Brain-Frontal_Cortex	European	118	Science	2015	hg19	NA	Human genomics. The Genotype-Tissue Expression (GTEx) pilot analysis: multitissue gene regulation in humans	3:49214303:G:T	rs9831648	3	49214303	t	g	0.7725	-0.0246	0.0041	1.875e-09	4.24e-09	1.875e-07	rs9831648	NA	NA	NA	Yes	;African		NA
3_49214303	3	GPX1	49214303	3	49394609	49395791	3.48e-07	25954001	eQTL	Brain-Frontal_Cortex	European	118	Science	2015	hg19	NA	Human genomics. The Genotype-Tissue Expression (GTEx) pilot analysis: multitissue gene regulation in humans	3:49214303:G:T	rs9831648	3	49214303	t	g	0.7725	-0.0246	0.0041	1.875e-09	4.24e-09	1.875e-07	rs9831648	NA	NA	NA	Yes	;African		NA
6_26189356	6	BTN3A2	26189356	6	26365387	26378548	1.55e-06	25954001	eQTL	Brain-Hippocampus	European	111	Science	2015	hg19	NA	Human genomics. The Genotype-Tissue Expression (GTEx) pilot analysis: multitissue gene regulation in humans	6:26189356:C:G	rs13204572	6	26189356	c	g	0.0885	-0.0395	0.0061	1.157e-10	7.67e-12	1.157e-08	rs13204572	NA	NA	Yes	NA	;Hispanic/Latin American		NA
2_233645968	2	SNORC	233645968	2	233721980	233743418	3.17e-07	25954001	eQTL	Brain-Hippocampus	European	111	Science	2015	hg19	NA	Human genomics. The Genotype-Tissue Expression (GTEx) pilot analysis: multitissue gene regulation in humans	2:233645968:C:G	rs2592105	2	233645968	c	g	0.6476	-0.0147	0.0036	5.268e-05	4.51e-08	0.005268	rs2592105	NA	NA	Yes	Yes	;African;Hispanic/Latin American		NA
5_87545318	5	AC091826.2	87545318	5	87729709	87794514	5.64e-07	25954001	eQTL	Brain-Hippocampus	European	111	Science	2015	hg19	NA	Human genomics. The Genotype-Tissue Expression (GTEx) pilot analysis: multitissue gene regulation in humans	5:87545318:C:T	rs3099439	5	87545318	t	c	0.5288	-0.0283	0.0035	2.881e-16	2.34e-16	2.881e-14	rs3099439	Yes	NA	No	NA	;East Asian	;Hispanic/Latin American	No
11_113266411	11	TTC12	113266411	11	113185251	113254266	2.43e-08	25954001	eQTL	Brain-Hippocampus	European	111	Science	2015	hg19	NA	Human genomics. The Genotype-Tissue Expression (GTEx) pilot analysis: multitissue gene regulation in humans	11:113266411:A:C	rs35023999	11	113266411	a	c	0.4912	0.0174	0.0034	3.545e-07	2.16e-11	3.545e-05	rs35023999	NA	NA	NA	NA			NA
3_49214303	3	AMT	49214303	3	49454208	49460186	8.64e-07	25954001	eQTL	Brain-Hippocampus	European	111	Science	2015	hg19	NA	Human genomics. The Genotype-Tissue Expression (GTEx) pilot analysis: multitissue gene regulation in humans	3:49214303:G:T	rs9831648	3	49214303	t	g	0.7725	-0.0246	0.0041	1.875e-09	4.24e-09	1.875e-07	rs9831648	NA	NA	NA	Yes	;African		NA
3_49214303	3	NCKIPSD	49214303	3	48711277	48723797	1.74e-06	25954001	eQTL	Brain-Hippocampus	European	111	Science	2015	hg19	NA	Human genomics. The Genotype-Tissue Expression (GTEx) pilot analysis: multitissue gene regulation in humans	3:49214303:G:T	rs9831648	3	49214303	t	g	0.7725	-0.0246	0.0041	1.875e-09	4.24e-09	1.875e-07	rs9831648	NA	NA	NA	Yes	;African		NA
6_33345582	6	PSMB8	33345582	6	32808494	32812480	4.12e-06	25954001	eQTL	Brain-Hypothalamus	European	108	Science	2015	hg19	NA	Human genomics. The Genotype-Tissue Expression (GTEx) pilot analysis: multitissue gene regulation in humans	6:33345582:A:G	rs118109745	6	33345582	a	g	0.985	-0.0709	0.0154	3.981e-06	6.76e-10	0.0003981	rs118109745	NA	NA	NA	NA			NA
6_26189356	6	BTN3A2	26189356	6	26365387	26378548	4.54e-06	25954001	eQTL	Brain-Hypothalamus	European	108	Science	2015	hg19	NA	Human genomics. The Genotype-Tissue Expression (GTEx) pilot analysis: multitissue gene regulation in humans	6:26189356:C:G	rs13204572	6	26189356	c	g	0.0885	-0.0395	0.0061	1.157e-10	7.67e-12	1.157e-08	rs13204572	NA	NA	Yes	NA	;Hispanic/Latin American		NA
2_233645968	2	SNORC	233645968	2	233721980	233743418	9.32e-07	25954001	eQTL	Brain-Hypothalamus	European	108	Science	2015	hg19	NA	Human genomics. The Genotype-Tissue Expression (GTEx) pilot analysis: multitissue gene regulation in humans	2:233645968:C:G	rs2592105	2	233645968	c	g	0.6476	-0.0147	0.0036	5.268e-05	4.51e-08	0.005268	rs2592105	NA	NA	Yes	Yes	;African;Hispanic/Latin American		NA
11_113266411	11	TTC12	113266411	11	113185251	113254266	1.01e-08	25954001	eQTL	Brain-Hypothalamus	European	108	Science	2015	hg19	NA	Human genomics. The Genotype-Tissue Expression (GTEx) pilot analysis: multitissue gene regulation in humans	11:113266411:A:C	rs35023999	11	113266411	a	c	0.4912	0.0174	0.0034	3.545e-07	2.16e-11	3.545e-05	rs35023999	NA	NA	NA	NA			NA
12_58294344	12	ATP23	58294344	12	58299822	58352931	4.25e-06	25954001	eQTL	Brain-Hypothalamus	European	108	Science	2015	hg19	NA	Human genomics. The Genotype-Tissue Expression (GTEx) pilot analysis: multitissue gene regulation in humans	12:58294344:A:G	rs61935769	12	58294344	a	g	0.3786	-0.0165	0.0036	3.781e-06	1.13e-08	0.0003781	rs61935769	NA	NA	NA	NA			NA
6_28354835	6	ZNF184	28354835	6	27418522	27440897	2.89e-07	25954001	eQTL	Brain-Hypothalamus	European	108	Science	2015	hg19	NA	Human genomics. The Genotype-Tissue Expression (GTEx) pilot analysis: multitissue gene regulation in humans	6:28354835:C:G	rs67981811	6	28354835	c	g	0.9007	0.0503	0.0058	4.181e-18	1.99e-20	4.181e-16	rs67981811	NA	NA	Yes	NA	;Hispanic/Latin American		NA
6_27327000	6	ZNF184	27327000	6	27418522	27440897	3.3e-07	25954001	eQTL	Brain-Hypothalamus	European	108	Science	2015	hg19	NA	Human genomics. The Genotype-Tissue Expression (GTEx) pilot analysis: multitissue gene regulation in humans	6:27327000:C:T	rs72839477	6	27327000	t	c	0.0953	-0.0465	0.0059	3.483e-15	1.87e-16	3.483e-13	rs72839477	NA	NA	Yes	No	;Hispanic/Latin American	;African	No
6_27327000	6	BTN3A2	27327000	6	26365387	26378548	2.89e-06	25954001	eQTL	Brain-Hypothalamus	European	108	Science	2015	hg19	NA	Human genomics. The Genotype-Tissue Expression (GTEx) pilot analysis: multitissue gene regulation in humans	6:27327000:C:T	rs72839477	6	27327000	t	c	0.0953	-0.0465	0.0059	3.483e-15	1.87e-16	3.483e-13	rs72839477	NA	NA	Yes	No	;Hispanic/Latin American	;African	No
9_14654819	9	AL159169.2	14654819	9	14588795	14590063	2.18e-06	25954001	eQTL	Brain-Nucleus_Accumbens	European	130	Science	2015	hg19	NA	Human genomics. The Genotype-Tissue Expression (GTEx) pilot analysis: multitissue gene regulation in humans	9:14654819:A:G	rs10810201	9	14654819	a	g	0.3953	0.0187	0.0035	9.927e-08	4.38e-08	9.927e-06	rs10810201	Yes	NA	NA	NA	;East Asian		NA
6_26189356	6	BTN3A2	26189356	6	26365387	26378548	1.22e-07	25954001	eQTL	Brain-Nucleus_Accumbens	European	130	Science	2015	hg19	NA	Human genomics. The Genotype-Tissue Expression (GTEx) pilot analysis: multitissue gene regulation in humans	6:26189356:C:G	rs13204572	6	26189356	c	g	0.0885	-0.0395	0.0061	1.157e-10	7.67e-12	1.157e-08	rs13204572	NA	NA	Yes	NA	;Hispanic/Latin American		NA
3_44635461	3	ZNF197	44635461	3	44626380	44689963	4.52e-06	25954001	eQTL	Brain-Nucleus_Accumbens	European	130	Science	2015	hg19	NA	Human genomics. The Genotype-Tissue Expression (GTEx) pilot analysis: multitissue gene regulation in humans	3:44635461:A:G	rs13319803	3	44635461	a	g	0.3905	-0.0184	0.0035	1.518e-07	4.17e-13	1.518e-05	rs13319803	NA	NA	NA	Yes	;African		NA
2_233645968	2	SNORC	233645968	2	233721980	233743418	9.95e-12	25954001	eQTL	Brain-Nucleus_Accumbens	European	130	Science	2015	hg19	NA	Human genomics. The Genotype-Tissue Expression (GTEx) pilot analysis: multitissue gene regulation in humans	2:233645968:C:G	rs2592105	2	233645968	c	g	0.6476	-0.0147	0.0036	5.268e-05	4.51e-08	0.005268	rs2592105	NA	NA	Yes	Yes	;African;Hispanic/Latin American		NA
5_87545318	5	AC091826.2	87545318	5	87729709	87794514	1.23e-08	25954001	eQTL	Brain-Nucleus_Accumbens	European	130	Science	2015	hg19	NA	Human genomics. The Genotype-Tissue Expression (GTEx) pilot analysis: multitissue gene regulation in humans	5:87545318:C:T	rs3099439	5	87545318	t	c	0.5288	-0.0283	0.0035	2.881e-16	2.34e-16	2.881e-14	rs3099439	Yes	NA	No	NA	;East Asian	;Hispanic/Latin American	No
11_113266411	11	TTC12	113266411	11	113185251	113254266	2.84e-07	25954001	eQTL	Brain-Nucleus_Accumbens	European	130	Science	2015	hg19	NA	Human genomics. The Genotype-Tissue Expression (GTEx) pilot analysis: multitissue gene regulation in humans	11:113266411:A:C	rs35023999	11	113266411	a	c	0.4912	0.0174	0.0034	3.545e-07	2.16e-11	3.545e-05	rs35023999	NA	NA	NA	NA			NA
5_140213510	5	PCDHA10	140213510	5	140235468	140391932	3.47e-07	25954001	eQTL	Brain-Nucleus_Accumbens	European	130	Science	2015	hg19	NA	Human genomics. The Genotype-Tissue Expression (GTEx) pilot analysis: multitissue gene regulation in humans	5:140213510:A:T	rs3756335	5	140213510	a	t	0.4703	-0.0189	0.0035	7.292e-08	1.26e-08	7.292e-06	rs3756335	NA	NA	Yes	NA	;Hispanic/Latin American		NA
12_58294344	12	EEF1AKMT3	58294344	12	58165275	58176324	7.56e-07	25954001	eQTL	Brain-Nucleus_Accumbens	European	130	Science	2015	hg19	NA	Human genomics. The Genotype-Tissue Expression (GTEx) pilot analysis: multitissue gene regulation in humans	12:58294344:A:G	rs61935769	12	58294344	a	g	0.3786	-0.0165	0.0036	3.781e-06	1.13e-08	0.0003781	rs61935769	NA	NA	NA	NA			NA
12_58294344	12	ATP23	58294344	12	58299822	58352931	1.16e-09	25954001	eQTL	Brain-Nucleus_Accumbens	European	130	Science	2015	hg19	NA	Human genomics. The Genotype-Tissue Expression (GTEx) pilot analysis: multitissue gene regulation in humans	12:58294344:A:G	rs61935769	12	58294344	a	g	0.3786	-0.0165	0.0036	3.781e-06	1.13e-08	0.0003781	rs61935769	NA	NA	NA	NA			NA
6_28354835	6	ZNF602P	28354835	6	28083406	28084329	2.14e-07	25954001	eQTL	Brain-Nucleus_Accumbens	European	130	Science	2015	hg19	NA	Human genomics. The Genotype-Tissue Expression (GTEx) pilot analysis: multitissue gene regulation in humans	6:28354835:C:G	rs67981811	6	28354835	c	g	0.9007	0.0503	0.0058	4.181e-18	1.99e-20	4.181e-16	rs67981811	NA	NA	Yes	NA	;Hispanic/Latin American		NA
6_27327000	6	BTN3A2	27327000	6	26365387	26378548	8.45e-07	25954001	eQTL	Brain-Nucleus_Accumbens	European	130	Science	2015	hg19	NA	Human genomics. The Genotype-Tissue Expression (GTEx) pilot analysis: multitissue gene regulation in humans	6:27327000:C:T	rs72839477	6	27327000	t	c	0.0953	-0.0465	0.0059	3.483e-15	1.87e-16	3.483e-13	rs72839477	NA	NA	Yes	No	;Hispanic/Latin American	;African	No
6_27327000	6	ZNF602P	27327000	6	28083406	28084329	9.75e-07	25954001	eQTL	Brain-Nucleus_Accumbens	European	130	Science	2015	hg19	NA	Human genomics. The Genotype-Tissue Expression (GTEx) pilot analysis: multitissue gene regulation in humans	6:27327000:C:T	rs72839477	6	27327000	t	c	0.0953	-0.0465	0.0059	3.483e-15	1.87e-16	3.483e-13	rs72839477	NA	NA	Yes	No	;Hispanic/Latin American	;African	No
3_49214303	3	GPX1	49214303	3	49394609	49395791	4.26e-06	25954001	eQTL	Brain-Nucleus_Accumbens	European	130	Science	2015	hg19	NA	Human genomics. The Genotype-Tissue Expression (GTEx) pilot analysis: multitissue gene regulation in humans	3:49214303:G:T	rs9831648	3	49214303	t	g	0.7725	-0.0246	0.0041	1.875e-09	4.24e-09	1.875e-07	rs9831648	NA	NA	NA	Yes	;African		NA
6_105365891	6	LIN28B-AS1	105365891	6	105312339	105389322	2.25e-06	25954001	eQTL	Brain-Putamen	European	111	Science	2015	hg19	NA	Human genomics. The Genotype-Tissue Expression (GTEx) pilot analysis: multitissue gene regulation in humans	6:105365891:C:G	rs1933802	6	105365891	c	g	0.4534	-0.022	0.0035	3.757e-10	1.79e-11	3.757e-08	rs1933802	NA	NA	NA	NA			NA
1_72812249	1	NEGR1	72812249	1	71861626	72748222	1.13e-06	25954001	eQTL	Brain-Putamen	European	111	Science	2015	hg19	NA	Human genomics. The Genotype-Tissue Expression (GTEx) pilot analysis: multitissue gene regulation in humans	1:72812249:A:G	rs2568960	1	72812249	a	g	0.3843	-0.0377	0.0035	1.247e-26	1.3e-27	1.247e-24	rs2568960	NA	NA	Yes	Yes	;African;Hispanic/Latin American		NA
2_233645968	2	SNORC	233645968	2	233721980	233743418	5.69e-10	25954001	eQTL	Brain-Putamen	European	111	Science	2015	hg19	NA	Human genomics. The Genotype-Tissue Expression (GTEx) pilot analysis: multitissue gene regulation in humans	2:233645968:C:G	rs2592105	2	233645968	c	g	0.6476	-0.0147	0.0036	5.268e-05	4.51e-08	0.005268	rs2592105	NA	NA	Yes	Yes	;African;Hispanic/Latin American		NA
5_87545318	5	TMEM161B-AS1	87545318	5	87564712	87732502	1.09e-06	25954001	eQTL	Brain-Putamen	European	111	Science	2015	hg19	NA	Human genomics. The Genotype-Tissue Expression (GTEx) pilot analysis: multitissue gene regulation in humans	5:87545318:C:T	rs3099439	5	87545318	t	c	0.5288	-0.0283	0.0035	2.881e-16	2.34e-16	2.881e-14	rs3099439	Yes	NA	No	NA	;East Asian	;Hispanic/Latin American	No
12_58294344	12	ATP23	58294344	12	58299822	58352931	1.14e-08	25954001	eQTL	Brain-Putamen	European	111	Science	2015	hg19	NA	Human genomics. The Genotype-Tissue Expression (GTEx) pilot analysis: multitissue gene regulation in humans	12:58294344:A:G	rs61935769	12	58294344	a	g	0.3786	-0.0165	0.0036	3.781e-06	1.13e-08	0.0003781	rs61935769	NA	NA	NA	NA			NA
3_49214303	3	NCKIPSD	49214303	3	48711277	48723797	8.31e-07	25954001	eQTL	Brain-Putamen	European	111	Science	2015	hg19	NA	Human genomics. The Genotype-Tissue Expression (GTEx) pilot analysis: multitissue gene regulation in humans	3:49214303:G:T	rs9831648	3	49214303	t	g	0.7725	-0.0246	0.0041	1.875e-09	4.24e-09	1.875e-07	rs9831648	NA	NA	NA	Yes	;African		NA
6_26189356	6	BTN3A2	26189356	6	26365387	26378548	6.49e-10	25954001	eQTL	Brain-Spinal_Cord	European	83	Science	2015	hg19	NA	Human genomics. The Genotype-Tissue Expression (GTEx) pilot analysis: multitissue gene regulation in humans	6:26189356:C:G	rs13204572	6	26189356	c	g	0.0885	-0.0395	0.0061	1.157e-10	7.67e-12	1.157e-08	rs13204572	NA	NA	Yes	NA	;Hispanic/Latin American		NA
2_233645968	2	SNORC	233645968	2	233721980	233743418	1.93e-06	25954001	eQTL	Brain-Spinal_Cord	European	83	Science	2015	hg19	NA	Human genomics. The Genotype-Tissue Expression (GTEx) pilot analysis: multitissue gene regulation in humans	2:233645968:C:G	rs2592105	2	233645968	c	g	0.6476	-0.0147	0.0036	5.268e-05	4.51e-08	0.005268	rs2592105	NA	NA	Yes	Yes	;African;Hispanic/Latin American		NA
11_113266411	11	TTC12	113266411	11	113185251	113254266	1.68e-08	25954001	eQTL	Brain-Spinal_Cord	European	83	Science	2015	hg19	NA	Human genomics. The Genotype-Tissue Expression (GTEx) pilot analysis: multitissue gene regulation in humans	11:113266411:A:C	rs35023999	11	113266411	a	c	0.4912	0.0174	0.0034	3.545e-07	2.16e-11	3.545e-05	rs35023999	NA	NA	NA	NA			NA
5_140213510	5	PCDHA7	140213510	5	140213969	140391929	1.09e-08	25954001	eQTL	Brain-Spinal_Cord	European	83	Science	2015	hg19	NA	Human genomics. The Genotype-Tissue Expression (GTEx) pilot analysis: multitissue gene regulation in humans	5:140213510:A:T	rs3756335	5	140213510	a	t	0.4703	-0.0189	0.0035	7.292e-08	1.26e-08	7.292e-06	rs3756335	NA	NA	Yes	NA	;Hispanic/Latin American		NA
6_27327000	6	BTN3A2	27327000	6	26365387	26378548	1.97e-08	25954001	eQTL	Brain-Spinal_Cord	European	83	Science	2015	hg19	NA	Human genomics. The Genotype-Tissue Expression (GTEx) pilot analysis: multitissue gene regulation in humans	6:27327000:C:T	rs72839477	6	27327000	t	c	0.0953	-0.0465	0.0059	3.483e-15	1.87e-16	3.483e-13	rs72839477	NA	NA	Yes	No	;Hispanic/Latin American	;African	No
3_49214303	3	AMT	49214303	3	49454208	49460186	7.74e-08	25954001	eQTL	Brain-Spinal_Cord	European	83	Science	2015	hg19	NA	Human genomics. The Genotype-Tissue Expression (GTEx) pilot analysis: multitissue gene regulation in humans	3:49214303:G:T	rs9831648	3	49214303	t	g	0.7725	-0.0246	0.0041	1.875e-09	4.24e-09	1.875e-07	rs9831648	NA	NA	NA	Yes	;African		NA
11_113266411	11	TTC12	113266411	11	113185251	113254266	8.12e-07	25954001	eQTL	Brain-Substantia_Nigra	European	80	Science	2015	hg19	NA	Human genomics. The Genotype-Tissue Expression (GTEx) pilot analysis: multitissue gene regulation in humans	11:113266411:A:C	rs35023999	11	113266411	a	c	0.4912	0.0174	0.0034	3.545e-07	2.16e-11	3.545e-05	rs35023999	NA	NA	NA	NA			NA
14_104017953	14	AL049840.4	104017953	14	104162690	104163500	1.02e-06	25954001	eQTL	Breast	European	251	Science	2015	hg19	NA	Human genomics. The Genotype-Tissue Expression (GTEx) pilot analysis: multitissue gene regulation in humans	14:104017953:A:G	rs10149470	14	104017953	a	g	0.4861	-0.0282	0.0035	4.002e-16	2.34e-16	4.002e-14	rs10149470	No	NA	Yes	No	;Hispanic/Latin American	;East Asian;African	No
9_14654819	9	AL159169.2	14654819	9	14588795	14590063	4.8e-08	25954001	eQTL	Breast	European	251	Science	2015	hg19	NA	Human genomics. The Genotype-Tissue Expression (GTEx) pilot analysis: multitissue gene regulation in humans	9:14654819:A:G	rs10810201	9	14654819	a	g	0.3953	0.0187	0.0035	9.927e-08	4.38e-08	9.927e-06	rs10810201	Yes	NA	NA	NA	;East Asian		NA
6_26483910	6	BTN2A3P	26483910	6	26421619	26432611	2.03e-09	25954001	eQTL	Breast	European	251	Science	2015	hg19	NA	Human genomics. The Genotype-Tissue Expression (GTEx) pilot analysis: multitissue gene regulation in humans	6:26483910:A:C	rs12525684	6	26483910	a	c	0.5098	-0.0211	0.0034	8.134e-10	1.43e-10	8.134e-08	rs12525684	NA	NA	NA	NA			NA
2_162095003	2	LINC01806	162095003	2	162101250	162105561	7.45e-10	25954001	eQTL	Breast	European	251	Science	2015	hg19	NA	Human genomics. The Genotype-Tissue Expression (GTEx) pilot analysis: multitissue gene regulation in humans	2:162095003:C:T	rs1267042	2	162095003	t	c	0.694	0.0201	0.0038	9.398e-08	7.31e-09	9.398e-06	rs1267042	NA	NA	NA	NA			NA
3_44731730	3	KIAA1143	44731730	3	44779153	44803111	5.8e-07	25954001	eQTL	Breast	European	251	Science	2015	hg19	NA	Human genomics. The Genotype-Tissue Expression (GTEx) pilot analysis: multitissue gene regulation in humans	3:44731730:A:G	rs13058822	3	44731730	a	g	0.312	0.0228	0.0037	7.997e-10	8.16e-10	7.997e-08	rs13058822	NA	NA	NA	No		;African	Yes
3_44731730	3	ZNF197	44731730	3	44626380	44689963	3.06e-07	25954001	eQTL	Breast	European	251	Science	2015	hg19	NA	Human genomics. The Genotype-Tissue Expression (GTEx) pilot analysis: multitissue gene regulation in humans	3:44731730:A:G	rs13058822	3	44731730	a	g	0.312	0.0228	0.0037	7.997e-10	8.16e-10	7.997e-08	rs13058822	NA	NA	NA	No		;African	Yes
6_26189356	6	BTN3A2	26189356	6	26365387	26378548	8.47e-16	25954001	eQTL	Breast	European	251	Science	2015	hg19	NA	Human genomics. The Genotype-Tissue Expression (GTEx) pilot analysis: multitissue gene regulation in humans	6:26189356:C:G	rs13204572	6	26189356	c	g	0.0885	-0.0395	0.0061	1.157e-10	7.67e-12	1.157e-08	rs13204572	NA	NA	Yes	NA	;Hispanic/Latin American		NA
3_44635461	3	ZNF197	44635461	3	44626380	44689963	5.42e-07	25954001	eQTL	Breast	European	251	Science	2015	hg19	NA	Human genomics. The Genotype-Tissue Expression (GTEx) pilot analysis: multitissue gene regulation in humans	3:44635461:A:G	rs13319803	3	44635461	a	g	0.3905	-0.0184	0.0035	1.518e-07	4.17e-13	1.518e-05	rs13319803	NA	NA	NA	Yes	;African		NA
3_44635461	3	ZNF502	44635461	3	44754135	44765323	3.82e-12	25954001	eQTL	Breast	European	251	Science	2015	hg19	NA	Human genomics. The Genotype-Tissue Expression (GTEx) pilot analysis: multitissue gene regulation in humans	3:44635461:A:G	rs13319803	3	44635461	a	g	0.3905	-0.0184	0.0035	1.518e-07	4.17e-13	1.518e-05	rs13319803	NA	NA	NA	Yes	;African		NA
11_113266411	11	TTC12	113266411	11	113185251	113254266	3.57e-17	25954001	eQTL	Breast	European	251	Science	2015	hg19	NA	Human genomics. The Genotype-Tissue Expression (GTEx) pilot analysis: multitissue gene regulation in humans	11:113266411:A:C	rs35023999	11	113266411	a	c	0.4912	0.0174	0.0034	3.545e-07	2.16e-11	3.545e-05	rs35023999	NA	NA	NA	NA			NA
5_140213510	5	IK	140213510	5	140026643	140042065	1.02e-08	25954001	eQTL	Breast	European	251	Science	2015	hg19	NA	Human genomics. The Genotype-Tissue Expression (GTEx) pilot analysis: multitissue gene regulation in humans	5:140213510:A:T	rs3756335	5	140213510	a	t	0.4703	-0.0189	0.0035	7.292e-08	1.26e-08	7.292e-06	rs3756335	NA	NA	Yes	NA	;Hispanic/Latin American		NA
5_140213510	5	PCDHA7	140213510	5	140213969	140391929	3.13e-06	25954001	eQTL	Breast	European	251	Science	2015	hg19	NA	Human genomics. The Genotype-Tissue Expression (GTEx) pilot analysis: multitissue gene regulation in humans	5:140213510:A:T	rs3756335	5	140213510	a	t	0.4703	-0.0189	0.0035	7.292e-08	1.26e-08	7.292e-06	rs3756335	NA	NA	Yes	NA	;Hispanic/Latin American		NA
20_47598497	20	CSE1L	47598497	20	47662783	47713497	3.43e-07	25954001	eQTL	Breast	European	251	Science	2015	hg19	NA	Human genomics. The Genotype-Tissue Expression (GTEx) pilot analysis: multitissue gene regulation in humans	20:47598497:C:G	rs6012575	20	47598497	c	g	0.5901	0.0164	0.0035	3.738e-06	1.2e-08	0.0003738	rs6012575	NA	NA	NA	NA			NA
10_104420754	10	MFSD13A	104420754	10	104221152	104236802	2.76e-06	25954001	eQTL	Breast	European	251	Science	2015	hg19	NA	Human genomics. The Genotype-Tissue Expression (GTEx) pilot analysis: multitissue gene regulation in humans	10:104420754:C:T	rs61691222	10	104420754	t	c	0.238	0.019	0.004	2.521e-06	2.95e-09	0.0002521	rs61691222	NA	NA	Yes	NA	;Hispanic/Latin American		NA
12_58294344	12	ATP23	58294344	12	58299822	58352931	6.45e-21	25954001	eQTL	Breast	European	251	Science	2015	hg19	NA	Human genomics. The Genotype-Tissue Expression (GTEx) pilot analysis: multitissue gene regulation in humans	12:58294344:A:G	rs61935769	12	58294344	a	g	0.3786	-0.0165	0.0036	3.781e-06	1.13e-08	0.0003781	rs61935769	NA	NA	NA	NA			NA
6_28354835	6	ZSCAN26	28354835	6	28234788	28246001	1.16e-08	25954001	eQTL	Breast	European	251	Science	2015	hg19	NA	Human genomics. The Genotype-Tissue Expression (GTEx) pilot analysis: multitissue gene regulation in humans	6:28354835:C:G	rs67981811	6	28354835	c	g	0.9007	0.0503	0.0058	4.181e-18	1.99e-20	4.181e-16	rs67981811	NA	NA	Yes	NA	;Hispanic/Latin American		NA
6_28354835	6	ZNF602P	28354835	6	28083406	28084329	2.55e-06	25954001	eQTL	Breast	European	251	Science	2015	hg19	NA	Human genomics. The Genotype-Tissue Expression (GTEx) pilot analysis: multitissue gene regulation in humans	6:28354835:C:G	rs67981811	6	28354835	c	g	0.9007	0.0503	0.0058	4.181e-18	1.99e-20	4.181e-16	rs67981811	NA	NA	Yes	NA	;Hispanic/Latin American		NA
6_27327000	6	BTN3A2	27327000	6	26365387	26378548	2.07e-16	25954001	eQTL	Breast	European	251	Science	2015	hg19	NA	Human genomics. The Genotype-Tissue Expression (GTEx) pilot analysis: multitissue gene regulation in humans	6:27327000:C:T	rs72839477	6	27327000	t	c	0.0953	-0.0465	0.0059	3.483e-15	1.87e-16	3.483e-13	rs72839477	NA	NA	Yes	No	;Hispanic/Latin American	;African	No
6_27327000	6	ZSCAN26	27327000	6	28234788	28246001	2.53e-08	25954001	eQTL	Breast	European	251	Science	2015	hg19	NA	Human genomics. The Genotype-Tissue Expression (GTEx) pilot analysis: multitissue gene regulation in humans	6:27327000:C:T	rs72839477	6	27327000	t	c	0.0953	-0.0465	0.0059	3.483e-15	1.87e-16	3.483e-13	rs72839477	NA	NA	Yes	No	;Hispanic/Latin American	;African	No
3_49214303	3	AMT	49214303	3	49454208	49460186	1.85e-17	25954001	eQTL	Breast	European	251	Science	2015	hg19	NA	Human genomics. The Genotype-Tissue Expression (GTEx) pilot analysis: multitissue gene regulation in humans	3:49214303:G:T	rs9831648	3	49214303	t	g	0.7725	-0.0246	0.0041	1.875e-09	4.24e-09	1.875e-07	rs9831648	NA	NA	NA	Yes	;African		NA
3_49214303	3	NICN1	49214303	3	49460379	49466759	1.21e-07	25954001	eQTL	Breast	European	251	Science	2015	hg19	NA	Human genomics. The Genotype-Tissue Expression (GTEx) pilot analysis: multitissue gene regulation in humans	3:49214303:G:T	rs9831648	3	49214303	t	g	0.7725	-0.0246	0.0041	1.875e-09	4.24e-09	1.875e-07	rs9831648	NA	NA	NA	Yes	;African		NA
3_49214303	3	WDR6	49214303	3	49044495	49053386	5.2e-08	25954001	eQTL	Breast	European	251	Science	2015	hg19	NA	Human genomics. The Genotype-Tissue Expression (GTEx) pilot analysis: multitissue gene regulation in humans	3:49214303:G:T	rs9831648	3	49214303	t	g	0.7725	-0.0246	0.0041	1.875e-09	4.24e-09	1.875e-07	rs9831648	NA	NA	NA	Yes	;African		NA
9_14654819	9	AL159169.2	14654819	9	14588795	14590063	1.92e-07	25954001	eQTL	Lymphocyte	European	117	Science	2015	hg19	NA	Human genomics. The Genotype-Tissue Expression (GTEx) pilot analysis: multitissue gene regulation in humans	9:14654819:A:G	rs10810201	9	14654819	a	g	0.3953	0.0187	0.0035	9.927e-08	4.38e-08	9.927e-06	rs10810201	Yes	NA	NA	NA	;East Asian		NA
3_44731730	3	ZKSCAN7	44731730	3	44596685	44635665	2.13e-07	25954001	eQTL	Lymphocyte	European	117	Science	2015	hg19	NA	Human genomics. The Genotype-Tissue Expression (GTEx) pilot analysis: multitissue gene regulation in humans	3:44731730:A:G	rs13058822	3	44731730	a	g	0.312	0.0228	0.0037	7.997e-10	8.16e-10	7.997e-08	rs13058822	NA	NA	NA	No		;African	Yes
3_44635461	3	ZNF502	44635461	3	44754135	44765323	1.61e-06	25954001	eQTL	Lymphocyte	European	117	Science	2015	hg19	NA	Human genomics. The Genotype-Tissue Expression (GTEx) pilot analysis: multitissue gene regulation in humans	3:44635461:A:G	rs13319803	3	44635461	a	g	0.3905	-0.0184	0.0035	1.518e-07	4.17e-13	1.518e-05	rs13319803	NA	NA	NA	Yes	;African		NA
7_12253880	7	TMEM106B	12253880	7	12250896	12282993	2.12e-06	25954001	eQTL	Lymphocyte	European	117	Science	2015	hg19	NA	Human genomics. The Genotype-Tissue Expression (GTEx) pilot analysis: multitissue gene regulation in humans	7:12253880:A:G	rs2043539	7	12253880	a	g	0.4181	0.0283	0.0035	3.064e-16	3.06e-16	3.064e-14	rs2043539	No	NA	Yes	No	;Hispanic/Latin American	;East Asian;African	No
12_58294344	12	ATP23	58294344	12	58299822	58352931	2.16e-09	25954001	eQTL	Lymphocyte	European	117	Science	2015	hg19	NA	Human genomics. The Genotype-Tissue Expression (GTEx) pilot analysis: multitissue gene regulation in humans	12:58294344:A:G	rs61935769	12	58294344	a	g	0.3786	-0.0165	0.0036	3.781e-06	1.13e-08	0.0003781	rs61935769	NA	NA	NA	NA			NA
6_27327000	6	BTN3A2	27327000	6	26365387	26378548	3.91e-07	25954001	eQTL	Lymphocyte	European	117	Science	2015	hg19	NA	Human genomics. The Genotype-Tissue Expression (GTEx) pilot analysis: multitissue gene regulation in humans	6:27327000:C:T	rs72839477	6	27327000	t	c	0.0953	-0.0465	0.0059	3.483e-15	1.87e-16	3.483e-13	rs72839477	NA	NA	Yes	No	;Hispanic/Latin American	;African	No
3_101274807	3	SENP7	101274807	3	101043049	101232085	5.49e-07	25954001	eQTL	Lymphocyte	European	117	Science	2015	hg19	NA	Human genomics. The Genotype-Tissue Expression (GTEx) pilot analysis: multitissue gene regulation in humans	3:101274807:G:T	rs9825208	3	101274807	t	g	0.4462	-0.0195	0.0035	1.643e-08	2.68e-08	1.643e-06	rs9825208	NA	NA	NA	NA			NA
11_61557803	11	FADS2	61557803	11	61560452	61634826	4.34e-10	25954001	eQTL	Fibroblast	European	300	Science	2015	hg19	NA	Human genomics. The Genotype-Tissue Expression (GTEx) pilot analysis: multitissue gene regulation in humans	11:61557803:C:T	rs102275	11	61557803	t	c	0.6537	-0.0196	0.0036	4.944e-08	1.44e-10	4.944e-06	rs102275	NA	NA	NA	Yes	;African		NA
11_61557803	11	TMEM258	61557803	11	61535973	61560274	1.77e-06	25954001	eQTL	Fibroblast	European	300	Science	2015	hg19	NA	Human genomics. The Genotype-Tissue Expression (GTEx) pilot analysis: multitissue gene regulation in humans	11:61557803:C:T	rs102275	11	61557803	t	c	0.6537	-0.0196	0.0036	4.944e-08	1.44e-10	4.944e-06	rs102275	NA	NA	NA	Yes	;African		NA
14_75130235	14	RPS6KL1	75130235	14	75370657	75390099	2.36e-09	25954001	eQTL	Fibroblast	European	300	Science	2015	hg19	NA	Human genomics. The Genotype-Tissue Expression (GTEx) pilot analysis: multitissue gene regulation in humans	14:75130235:G:T	rs1045430	14	75130235	t	g	0.4793	-0.0258	0.0034	4.879e-14	4.8e-14	4.879e-12	rs1045430	NA	NA	NA	NA			NA
6_26483910	6	BTN2A1	26483910	6	26458132	26476849	9.92e-07	25954001	eQTL	Fibroblast	European	300	Science	2015	hg19	NA	Human genomics. The Genotype-Tissue Expression (GTEx) pilot analysis: multitissue gene regulation in humans	6:26483910:A:C	rs12525684	6	26483910	a	c	0.5098	-0.0211	0.0034	8.134e-10	1.43e-10	8.134e-08	rs12525684	NA	NA	NA	NA			NA
6_26483910	6	BTN2A3P	26483910	6	26421619	26432611	5.11e-11	25954001	eQTL	Fibroblast	European	300	Science	2015	hg19	NA	Human genomics. The Genotype-Tissue Expression (GTEx) pilot analysis: multitissue gene regulation in humans	6:26483910:A:C	rs12525684	6	26483910	a	c	0.5098	-0.0211	0.0034	8.134e-10	1.43e-10	8.134e-08	rs12525684	NA	NA	NA	NA			NA
6_26483910	6	HCG11	26483910	6	26521937	26527632	6.27e-09	25954001	eQTL	Fibroblast	European	300	Science	2015	hg19	NA	Human genomics. The Genotype-Tissue Expression (GTEx) pilot analysis: multitissue gene regulation in humans	6:26483910:A:C	rs12525684	6	26483910	a	c	0.5098	-0.0211	0.0034	8.134e-10	1.43e-10	8.134e-08	rs12525684	NA	NA	NA	NA			NA
6_26483910	6	AL513548.1	26483910	6	26686469	26688192	9.51e-07	25954001	eQTL	Fibroblast	European	300	Science	2015	hg19	NA	Human genomics. The Genotype-Tissue Expression (GTEx) pilot analysis: multitissue gene regulation in humans	6:26483910:A:C	rs12525684	6	26483910	a	c	0.5098	-0.0211	0.0034	8.134e-10	1.43e-10	8.134e-08	rs12525684	NA	NA	NA	NA			NA
20_44680853	20	CD40	44680853	20	44746911	44758502	8.66e-08	25954001	eQTL	Fibroblast	European	300	Science	2015	hg19	NA	Human genomics. The Genotype-Tissue Expression (GTEx) pilot analysis: multitissue gene regulation in humans	20:44680853:A:G	rs12624433	20	44680853	a	g	0.2587	0.0232	0.0039	4.475e-09	2.49e-09	4.475e-07	rs12624433	NA	NA	Yes	NA	;Hispanic/Latin American		NA
3_44731730	3	ZNF197	44731730	3	44626380	44689963	5.26e-07	25954001	eQTL	Fibroblast	European	300	Science	2015	hg19	NA	Human genomics. The Genotype-Tissue Expression (GTEx) pilot analysis: multitissue gene regulation in humans	3:44731730:A:G	rs13058822	3	44731730	a	g	0.312	0.0228	0.0037	7.997e-10	8.16e-10	7.997e-08	rs13058822	NA	NA	NA	No		;African	Yes
3_44731730	3	ZNF502	44731730	3	44754135	44765323	5.66e-09	25954001	eQTL	Fibroblast	European	300	Science	2015	hg19	NA	Human genomics. The Genotype-Tissue Expression (GTEx) pilot analysis: multitissue gene regulation in humans	3:44731730:A:G	rs13058822	3	44731730	a	g	0.312	0.0228	0.0037	7.997e-10	8.16e-10	7.997e-08	rs13058822	NA	NA	NA	No		;African	Yes
6_26189356	6	BTN3A2	26189356	6	26365387	26378548	2.38e-12	25954001	eQTL	Fibroblast	European	300	Science	2015	hg19	NA	Human genomics. The Genotype-Tissue Expression (GTEx) pilot analysis: multitissue gene regulation in humans	6:26189356:C:G	rs13204572	6	26189356	c	g	0.0885	-0.0395	0.0061	1.157e-10	7.67e-12	1.157e-08	rs13204572	NA	NA	Yes	NA	;Hispanic/Latin American		NA
3_44635461	3	TCAIM	44635461	3	44379611	44450943	1.61e-06	25954001	eQTL	Fibroblast	European	300	Science	2015	hg19	NA	Human genomics. The Genotype-Tissue Expression (GTEx) pilot analysis: multitissue gene regulation in humans	3:44635461:A:G	rs13319803	3	44635461	a	g	0.3905	-0.0184	0.0035	1.518e-07	4.17e-13	1.518e-05	rs13319803	NA	NA	NA	Yes	;African		NA
3_44635461	3	ZNF197	44635461	3	44626380	44689963	4.97e-10	25954001	eQTL	Fibroblast	European	300	Science	2015	hg19	NA	Human genomics. The Genotype-Tissue Expression (GTEx) pilot analysis: multitissue gene regulation in humans	3:44635461:A:G	rs13319803	3	44635461	a	g	0.3905	-0.0184	0.0035	1.518e-07	4.17e-13	1.518e-05	rs13319803	NA	NA	NA	Yes	;African		NA
3_44635461	3	ZNF502	44635461	3	44754135	44765323	1.16e-09	25954001	eQTL	Fibroblast	European	300	Science	2015	hg19	NA	Human genomics. The Genotype-Tissue Expression (GTEx) pilot analysis: multitissue gene regulation in humans	3:44635461:A:G	rs13319803	3	44635461	a	g	0.3905	-0.0184	0.0035	1.518e-07	4.17e-13	1.518e-05	rs13319803	NA	NA	NA	Yes	;African		NA
13_31907741	13	B3GLCT	31907741	13	31774112	31906413	6.35e-11	25954001	eQTL	Fibroblast	European	300	Science	2015	hg19	NA	Human genomics. The Genotype-Tissue Expression (GTEx) pilot analysis: multitissue gene regulation in humans	13:31907741:C:T	rs1409379	13	31907741	t	c	0.7642	0.0256	0.004	2.489e-10	2.47e-10	2.489e-08	rs1409379	Yes	NA	NA	NA	;East Asian		NA
6_29317177	6	ZFP57	29317177	6	29640169	29648887	2.43e-06	25954001	eQTL	Fibroblast	European	300	Science	2015	hg19	NA	Human genomics. The Genotype-Tissue Expression (GTEx) pilot analysis: multitissue gene regulation in humans	6:29317177:C:T	rs148466862	6	29317177	t	c	0.0435	0.0621	0.0085	2.662e-13	4.94e-12	2.662e-11	rs148466862	NA	NA	Yes	NA	;Hispanic/Latin American		NA
6_28276584	6	ZNF603P	28276584	6	28143966	28144452	2.31e-08	25954001	eQTL	Fibroblast	European	300	Science	2015	hg19	NA	Human genomics. The Genotype-Tissue Expression (GTEx) pilot analysis: multitissue gene regulation in humans	6:28276584:A:G	rs150027890	6	28276584	a	g	0.0437	0.0502	0.0084	2.024e-09	4.75e-09	2.024e-07	rs150027890	Yes	NA	Yes	NA	;East Asian;Hispanic/Latin American		NA
1_8489302	1	RERE	8489302	1	8412457	8877699	5.46e-07	25954001	eQTL	Fibroblast	European	300	Science	2015	hg19	NA	Human genomics. The Genotype-Tissue Expression (GTEx) pilot analysis: multitissue gene regulation in humans	1:8489302:C:T	rs301799	1	8489302	t	c	0.5694	-0.0258	0.0035	9.6e-14	3.67e-14	9.6e-12	rs301799	NA	NA	Yes	No	;Hispanic/Latin American	;African	No
10_76854564	10	SAMD8	76854564	10	76859344	76941881	4.28e-06	25954001	eQTL	Fibroblast	European	300	Science	2015	hg19	NA	Human genomics. The Genotype-Tissue Expression (GTEx) pilot analysis: multitissue gene regulation in humans	10:76854564:C:T	rs3088142	10	76854564	t	c	0.4132	0.0169	0.0035	1.22e-06	1.36e-10	0.000122	rs3088142	NA	NA	NA	NA			NA
10_76854564	10	VDAC2	76854564	10	76969912	76991206	4.26e-07	25954001	eQTL	Fibroblast	European	300	Science	2015	hg19	NA	Human genomics. The Genotype-Tissue Expression (GTEx) pilot analysis: multitissue gene regulation in humans	10:76854564:C:T	rs3088142	10	76854564	t	c	0.4132	0.0169	0.0035	1.22e-06	1.36e-10	0.000122	rs3088142	NA	NA	NA	NA			NA
5_87545318	5	TMEM161B-AS1	87545318	5	87564712	87732502	2.41e-12	25954001	eQTL	Fibroblast	European	300	Science	2015	hg19	NA	Human genomics. The Genotype-Tissue Expression (GTEx) pilot analysis: multitissue gene regulation in humans	5:87545318:C:T	rs3099439	5	87545318	t	c	0.5288	-0.0283	0.0035	2.881e-16	2.34e-16	2.881e-14	rs3099439	Yes	NA	No	NA	;East Asian	;Hispanic/Latin American	No
15_47684936	15	SEMA6D	47684936	15	47476298	48066420	1.68e-08	25954001	eQTL	Fibroblast	European	300	Science	2015	hg19	NA	Human genomics. The Genotype-Tissue Expression (GTEx) pilot analysis: multitissue gene regulation in humans	15:47684936:C:T	rs34488670	15	47684936	t	c	0.7882	-0.0259	0.0042	6.262e-10	9.38e-10	6.262e-08	rs34488670	NA	NA	NA	No		;African	Yes
5_140213510	5	TMCO6	140213510	5	140019012	140024993	7.19e-07	25954001	eQTL	Fibroblast	European	300	Science	2015	hg19	NA	Human genomics. The Genotype-Tissue Expression (GTEx) pilot analysis: multitissue gene regulation in humans	5:140213510:A:T	rs3756335	5	140213510	a	t	0.4703	-0.0189	0.0035	7.292e-08	1.26e-08	7.292e-06	rs3756335	NA	NA	Yes	NA	;Hispanic/Latin American		NA
5_140213510	5	WDR55	140213510	5	140044261	140053709	7.04e-08	25954001	eQTL	Fibroblast	European	300	Science	2015	hg19	NA	Human genomics. The Genotype-Tissue Expression (GTEx) pilot analysis: multitissue gene regulation in humans	5:140213510:A:T	rs3756335	5	140213510	a	t	0.4703	-0.0189	0.0035	7.292e-08	1.26e-08	7.292e-06	rs3756335	NA	NA	Yes	NA	;Hispanic/Latin American		NA
15_91426560	15	FES	91426560	15	91426925	91439006	4.54e-12	25954001	eQTL	Fibroblast	European	300	Science	2015	hg19	NA	Human genomics. The Genotype-Tissue Expression (GTEx) pilot analysis: multitissue gene regulation in humans	15:91426560:A:G	rs4702	15	91426560	a	g	0.5527	-0.0157	0.0035	7.989e-06	5.82e-10	0.0007989	rs4702	NA	NA	Yes	NA	;Hispanic/Latin American		NA
7_135051979	7	STMP1	135051979	7	135347244	135378166	2.14e-08	25954001	eQTL	Fibroblast	European	300	Science	2015	hg19	NA	Human genomics. The Genotype-Tissue Expression (GTEx) pilot analysis: multitissue gene regulation in humans	7:135051979:C:T	rs4728354	7	135051979	t	c	0.5538	-0.0164	0.0035	2.156e-06	3.75e-08	0.0002156	rs4728354	Yes	NA	NA	NA	;East Asian		NA
22_41617897	22	MEI1	41617897	22	42095507	42195460	4.03e-06	25954001	eQTL	Fibroblast	European	300	Science	2015	hg19	NA	Human genomics. The Genotype-Tissue Expression (GTEx) pilot analysis: multitissue gene regulation in humans	22:41617897:A:G	rs5758265	22	41617897	a	g	0.2849	0.0274	0.0038	7.739e-13	3.55e-13	7.739e-11	rs5758265	NA	NA	Yes	No	;Hispanic/Latin American	;African	No
12_58294344	12	TSFM	58294344	12	58176372	58201854	2.44e-13	25954001	eQTL	Fibroblast	European	300	Science	2015	hg19	NA	Human genomics. The Genotype-Tissue Expression (GTEx) pilot analysis: multitissue gene regulation in humans	12:58294344:A:G	rs61935769	12	58294344	a	g	0.3786	-0.0165	0.0036	3.781e-06	1.13e-08	0.0003781	rs61935769	NA	NA	NA	NA			NA
12_58294344	12	EEF1AKMT3	58294344	12	58165275	58176324	9.58e-15	25954001	eQTL	Fibroblast	European	300	Science	2015	hg19	NA	Human genomics. The Genotype-Tissue Expression (GTEx) pilot analysis: multitissue gene regulation in humans	12:58294344:A:G	rs61935769	12	58294344	a	g	0.3786	-0.0165	0.0036	3.781e-06	1.13e-08	0.0003781	rs61935769	NA	NA	NA	NA			NA
12_58294344	12	ATP23	58294344	12	58299822	58352931	2.9e-30	25954001	eQTL	Fibroblast	European	300	Science	2015	hg19	NA	Human genomics. The Genotype-Tissue Expression (GTEx) pilot analysis: multitissue gene regulation in humans	12:58294344:A:G	rs61935769	12	58294344	a	g	0.3786	-0.0165	0.0036	3.781e-06	1.13e-08	0.0003781	rs61935769	NA	NA	NA	NA			NA
14_42074726	14	LRFN5	42074726	14	42076773	42373752	1.4e-18	25954001	eQTL	Fibroblast	European	300	Science	2015	hg19	NA	Human genomics. The Genotype-Tissue Expression (GTEx) pilot analysis: multitissue gene regulation in humans	14:42074726:A:G	rs61990288	14	42074726	a	g	0.5079	-0.0261	0.0034	2.89e-14	2.96e-14	2.89e-12	rs61990288	NA	NA	NA	Yes	;African		NA
14_42074726	14	AL121821.1	42074726	14	42057064	42074059	4.96e-32	25954001	eQTL	Fibroblast	European	300	Science	2015	hg19	NA	Human genomics. The Genotype-Tissue Expression (GTEx) pilot analysis: multitissue gene regulation in humans	14:42074726:A:G	rs61990288	14	42074726	a	g	0.5079	-0.0261	0.0034	2.89e-14	2.96e-14	2.89e-12	rs61990288	NA	NA	NA	Yes	;African		NA
6_28354835	6	ZSCAN26	28354835	6	28234788	28246001	3.79e-06	25954001	eQTL	Fibroblast	European	300	Science	2015	hg19	NA	Human genomics. The Genotype-Tissue Expression (GTEx) pilot analysis: multitissue gene regulation in humans	6:28354835:C:G	rs67981811	6	28354835	c	g	0.9007	0.0503	0.0058	4.181e-18	1.99e-20	4.181e-16	rs67981811	NA	NA	Yes	NA	;Hispanic/Latin American		NA
9_96225478	9	FAM120AOS	96225478	9	96193723	96215863	1.15e-07	25954001	eQTL	Fibroblast	European	300	Science	2015	hg19	NA	Human genomics. The Genotype-Tissue Expression (GTEx) pilot analysis: multitissue gene regulation in humans	9:96225478:A:T	rs7023933	9	96225478	a	t	0.8358	-0.0253	0.0046	5.012e-08	2.39e-11	5.012e-06	rs7023933	NA	NA	NA	No		;African	Yes
6_27327000	6	ZNF391	27327000	6	27342394	27371683	4.7e-06	25954001	eQTL	Fibroblast	European	300	Science	2015	hg19	NA	Human genomics. The Genotype-Tissue Expression (GTEx) pilot analysis: multitissue gene regulation in humans	6:27327000:C:T	rs72839477	6	27327000	t	c	0.0953	-0.0465	0.0059	3.483e-15	1.87e-16	3.483e-13	rs72839477	NA	NA	Yes	No	;Hispanic/Latin American	;African	No
6_27327000	6	BTN3A2	27327000	6	26365387	26378548	6.21e-20	25954001	eQTL	Fibroblast	European	300	Science	2015	hg19	NA	Human genomics. The Genotype-Tissue Expression (GTEx) pilot analysis: multitissue gene regulation in humans	6:27327000:C:T	rs72839477	6	27327000	t	c	0.0953	-0.0465	0.0059	3.483e-15	1.87e-16	3.483e-13	rs72839477	NA	NA	Yes	No	;Hispanic/Latin American	;African	No
2_86819409	2	CHMP3	86819409	2	86730553	86790602	1.12e-15	25954001	eQTL	Fibroblast	European	300	Science	2015	hg19	NA	Human genomics. The Genotype-Tissue Expression (GTEx) pilot analysis: multitissue gene regulation in humans	2:86819409:C:T	rs7586028	2	86819409	t	c	0.845	-0.0276	0.0047	5.558e-09	8.52e-09	5.558e-07	rs7586028	NA	NA	NA	No		;African	Yes
3_53244151	3	TKT	53244151	3	53258728	53290068	1.37e-06	25954001	eQTL	Fibroblast	European	300	Science	2015	hg19	NA	Human genomics. The Genotype-Tissue Expression (GTEx) pilot analysis: multitissue gene regulation in humans	3:53244151:G:T	rs7624336	3	53244151	t	g	0.2089	0.0233	0.0042	3.81e-08	2.4e-08	3.81e-06	rs7624336	NA	NA	NA	NA			NA
6_101387304	6	ASCC3	101387304	6	100956070	101329248	9.02e-17	25954001	eQTL	Fibroblast	European	300	Science	2015	hg19	NA	Human genomics. The Genotype-Tissue Expression (GTEx) pilot analysis: multitissue gene regulation in humans	6:101387304:A:T	rs7758630	6	101387304	a	t	0.4048	-0.0222	0.0035	2.727e-10	3.03e-10	2.727e-08	rs7758630	NA	NA	NA	NA			NA
7_117502574	7	CTTNBP2	117502574	7	117350705	117514193	2.02e-08	25954001	eQTL	Fibroblast	European	300	Science	2015	hg19	NA	Human genomics. The Genotype-Tissue Expression (GTEx) pilot analysis: multitissue gene regulation in humans	7:117502574:C:T	rs7807677	7	117502574	t	c	0.5512	0.0224	0.0035	8.028e-11	5.84e-11	8.028e-09	rs7807677	NA	NA	NA	NA			NA
3_49214303	3	AMT	49214303	3	49454208	49460186	3.6e-32	25954001	eQTL	Fibroblast	European	300	Science	2015	hg19	NA	Human genomics. The Genotype-Tissue Expression (GTEx) pilot analysis: multitissue gene regulation in humans	3:49214303:G:T	rs9831648	3	49214303	t	g	0.7725	-0.0246	0.0041	1.875e-09	4.24e-09	1.875e-07	rs9831648	NA	NA	NA	Yes	;African		NA
3_49214303	3	DALRD3	49214303	3	49052921	49059726	8.16e-11	25954001	eQTL	Fibroblast	European	300	Science	2015	hg19	NA	Human genomics. The Genotype-Tissue Expression (GTEx) pilot analysis: multitissue gene regulation in humans	3:49214303:G:T	rs9831648	3	49214303	t	g	0.7725	-0.0246	0.0041	1.875e-09	4.24e-09	1.875e-07	rs9831648	NA	NA	NA	Yes	;African		NA
3_49214303	3	WDR6	49214303	3	49044495	49053386	1.91e-14	25954001	eQTL	Fibroblast	European	300	Science	2015	hg19	NA	Human genomics. The Genotype-Tissue Expression (GTEx) pilot analysis: multitissue gene regulation in humans	3:49214303:G:T	rs9831648	3	49214303	t	g	0.7725	-0.0246	0.0041	1.875e-09	4.24e-09	1.875e-07	rs9831648	NA	NA	NA	Yes	;African		NA
3_49214303	3	P4HTM	49214303	3	49027322	49044586	3.14e-06	25954001	eQTL	Fibroblast	European	300	Science	2015	hg19	NA	Human genomics. The Genotype-Tissue Expression (GTEx) pilot analysis: multitissue gene regulation in humans	3:49214303:G:T	rs9831648	3	49214303	t	g	0.7725	-0.0246	0.0041	1.875e-09	4.24e-09	1.875e-07	rs9831648	NA	NA	NA	Yes	;African		NA
3_49214303	3	INKA1	49214303	3	49840687	49842463	1.98e-06	25954001	eQTL	Fibroblast	European	300	Science	2015	hg19	NA	Human genomics. The Genotype-Tissue Expression (GTEx) pilot analysis: multitissue gene regulation in humans	3:49214303:G:T	rs9831648	3	49214303	t	g	0.7725	-0.0246	0.0041	1.875e-09	4.24e-09	1.875e-07	rs9831648	NA	NA	NA	Yes	;African		NA
3_49214303	3	KLHDC8B	49214303	3	49209031	49213919	4.27e-09	25954001	eQTL	Fibroblast	European	300	Science	2015	hg19	NA	Human genomics. The Genotype-Tissue Expression (GTEx) pilot analysis: multitissue gene regulation in humans	3:49214303:G:T	rs9831648	3	49214303	t	g	0.7725	-0.0246	0.0041	1.875e-09	4.24e-09	1.875e-07	rs9831648	NA	NA	NA	Yes	;African		NA
3_49214303	3	NCKIPSD	49214303	3	48711277	48723797	1.12e-11	25954001	eQTL	Fibroblast	European	300	Science	2015	hg19	NA	Human genomics. The Genotype-Tissue Expression (GTEx) pilot analysis: multitissue gene regulation in humans	3:49214303:G:T	rs9831648	3	49214303	t	g	0.7725	-0.0246	0.0041	1.875e-09	4.24e-09	1.875e-07	rs9831648	NA	NA	NA	Yes	;African		NA
11_61557803	11	FADS2	61557803	11	61560452	61634826	5.54e-07	25954001	eQTL	Large_Intestine-Colon	European	203	Science	2015	hg19	NA	Human genomics. The Genotype-Tissue Expression (GTEx) pilot analysis: multitissue gene regulation in humans	11:61557803:C:T	rs102275	11	61557803	t	c	0.6537	-0.0196	0.0036	4.944e-08	1.44e-10	4.944e-06	rs102275	NA	NA	NA	Yes	;African		NA
11_61557803	11	FADS1	61557803	11	61567097	61596790	4.15e-06	25954001	eQTL	Large_Intestine-Colon	European	203	Science	2015	hg19	NA	Human genomics. The Genotype-Tissue Expression (GTEx) pilot analysis: multitissue gene regulation in humans	11:61557803:C:T	rs102275	11	61557803	t	c	0.6537	-0.0196	0.0036	4.944e-08	1.44e-10	4.944e-06	rs102275	NA	NA	NA	Yes	;African		NA
12_110741356	12	GLTP	110741356	12	110288750	110318346	1.18e-06	25954001	eQTL	Large_Intestine-Colon	European	203	Science	2015	hg19	NA	Human genomics. The Genotype-Tissue Expression (GTEx) pilot analysis: multitissue gene regulation in humans	12:110741356:C:T	rs10774600	12	110741356	t	c	0.1663	-0.0276	0.0047	4.779e-09	3.09e-09	4.779e-07	rs10774600	NA	NA	NA	NA			NA
9_14654819	9	AL159169.2	14654819	9	14588795	14590063	3.51e-07	25954001	eQTL	Large_Intestine-Colon	European	203	Science	2015	hg19	NA	Human genomics. The Genotype-Tissue Expression (GTEx) pilot analysis: multitissue gene regulation in humans	9:14654819:A:G	rs10810201	9	14654819	a	g	0.3953	0.0187	0.0035	9.927e-08	4.38e-08	9.927e-06	rs10810201	Yes	NA	NA	NA	;East Asian		NA
6_26483910	6	BTN2A3P	26483910	6	26421619	26432611	1.35e-07	25954001	eQTL	Large_Intestine-Colon	European	203	Science	2015	hg19	NA	Human genomics. The Genotype-Tissue Expression (GTEx) pilot analysis: multitissue gene regulation in humans	6:26483910:A:C	rs12525684	6	26483910	a	c	0.5098	-0.0211	0.0034	8.134e-10	1.43e-10	8.134e-08	rs12525684	NA	NA	NA	NA			NA
6_26189356	6	BTN3A2	26189356	6	26365387	26378548	2.01e-10	25954001	eQTL	Large_Intestine-Colon	European	203	Science	2015	hg19	NA	Human genomics. The Genotype-Tissue Expression (GTEx) pilot analysis: multitissue gene regulation in humans	6:26189356:C:G	rs13204572	6	26189356	c	g	0.0885	-0.0395	0.0061	1.157e-10	7.67e-12	1.157e-08	rs13204572	NA	NA	Yes	NA	;Hispanic/Latin American		NA
3_44635461	3	ZNF502	44635461	3	44754135	44765323	4.83e-06	25954001	eQTL	Large_Intestine-Colon	European	203	Science	2015	hg19	NA	Human genomics. The Genotype-Tissue Expression (GTEx) pilot analysis: multitissue gene regulation in humans	3:44635461:A:G	rs13319803	3	44635461	a	g	0.3905	-0.0184	0.0035	1.518e-07	4.17e-13	1.518e-05	rs13319803	NA	NA	NA	Yes	;African		NA
13_31907741	13	B3GLCT	31907741	13	31774112	31906413	3.34e-07	25954001	eQTL	Large_Intestine-Colon	European	203	Science	2015	hg19	NA	Human genomics. The Genotype-Tissue Expression (GTEx) pilot analysis: multitissue gene regulation in humans	13:31907741:C:T	rs1409379	13	31907741	t	c	0.7642	0.0256	0.004	2.489e-10	2.47e-10	2.489e-08	rs1409379	Yes	NA	NA	NA	;East Asian		NA
5_87545318	5	TMEM161B-AS1	87545318	5	87564712	87732502	1.53e-09	25954001	eQTL	Large_Intestine-Colon	European	203	Science	2015	hg19	NA	Human genomics. The Genotype-Tissue Expression (GTEx) pilot analysis: multitissue gene regulation in humans	5:87545318:C:T	rs3099439	5	87545318	t	c	0.5288	-0.0283	0.0035	2.881e-16	2.34e-16	2.881e-14	rs3099439	Yes	NA	No	NA	;East Asian	;Hispanic/Latin American	No
11_113266411	11	TTC12	113266411	11	113185251	113254266	1.47e-16	25954001	eQTL	Large_Intestine-Colon	European	203	Science	2015	hg19	NA	Human genomics. The Genotype-Tissue Expression (GTEx) pilot analysis: multitissue gene regulation in humans	11:113266411:A:C	rs35023999	11	113266411	a	c	0.4912	0.0174	0.0034	3.545e-07	2.16e-11	3.545e-05	rs35023999	NA	NA	NA	NA			NA
11_113266411	11	ANKK1	113266411	11	113258513	113271140	1.01e-08	25954001	eQTL	Large_Intestine-Colon	European	203	Science	2015	hg19	NA	Human genomics. The Genotype-Tissue Expression (GTEx) pilot analysis: multitissue gene regulation in humans	11:113266411:A:C	rs35023999	11	113266411	a	c	0.4912	0.0174	0.0034	3.545e-07	2.16e-11	3.545e-05	rs35023999	NA	NA	NA	NA			NA
11_113266411	11	AP002840.2	113266411	11	113239200	113239839	3.61e-06	25954001	eQTL	Large_Intestine-Colon	European	203	Science	2015	hg19	NA	Human genomics. The Genotype-Tissue Expression (GTEx) pilot analysis: multitissue gene regulation in humans	11:113266411:A:C	rs35023999	11	113266411	a	c	0.4912	0.0174	0.0034	3.545e-07	2.16e-11	3.545e-05	rs35023999	NA	NA	NA	NA			NA
6_33558658	6	ITPR3	33558658	6	33588142	33664351	5.79e-07	25954001	eQTL	Large_Intestine-Colon	European	203	Science	2015	hg19	NA	Human genomics. The Genotype-Tissue Expression (GTEx) pilot analysis: multitissue gene regulation in humans	6:33558658:A:G	rs422907	6	33558658	a	g	0.6478	-0.0175	0.0036	1.109e-06	1.06e-08	0.0001109	rs422907	NA	NA	NA	NA			NA
20_47598497	20	CSE1L	47598497	20	47662783	47713497	2.35e-09	25954001	eQTL	Large_Intestine-Colon	European	203	Science	2015	hg19	NA	Human genomics. The Genotype-Tissue Expression (GTEx) pilot analysis: multitissue gene regulation in humans	20:47598497:C:G	rs6012575	20	47598497	c	g	0.5901	0.0164	0.0035	3.738e-06	1.2e-08	0.0003738	rs6012575	NA	NA	NA	NA			NA
12_58294344	12	TSFM	58294344	12	58176372	58201854	7.41e-07	25954001	eQTL	Large_Intestine-Colon	European	203	Science	2015	hg19	NA	Human genomics. The Genotype-Tissue Expression (GTEx) pilot analysis: multitissue gene regulation in humans	12:58294344:A:G	rs61935769	12	58294344	a	g	0.3786	-0.0165	0.0036	3.781e-06	1.13e-08	0.0003781	rs61935769	NA	NA	NA	NA			NA
12_58294344	12	EEF1AKMT3	58294344	12	58165275	58176324	2.69e-07	25954001	eQTL	Large_Intestine-Colon	European	203	Science	2015	hg19	NA	Human genomics. The Genotype-Tissue Expression (GTEx) pilot analysis: multitissue gene regulation in humans	12:58294344:A:G	rs61935769	12	58294344	a	g	0.3786	-0.0165	0.0036	3.781e-06	1.13e-08	0.0003781	rs61935769	NA	NA	NA	NA			NA
12_58294344	12	ATP23	58294344	12	58299822	58352931	3.36e-20	25954001	eQTL	Large_Intestine-Colon	European	203	Science	2015	hg19	NA	Human genomics. The Genotype-Tissue Expression (GTEx) pilot analysis: multitissue gene regulation in humans	12:58294344:A:G	rs61935769	12	58294344	a	g	0.3786	-0.0165	0.0036	3.781e-06	1.13e-08	0.0003781	rs61935769	NA	NA	NA	NA			NA
6_27327000	6	BTN3A2	27327000	6	26365387	26378548	3.3e-11	25954001	eQTL	Large_Intestine-Colon	European	203	Science	2015	hg19	NA	Human genomics. The Genotype-Tissue Expression (GTEx) pilot analysis: multitissue gene regulation in humans	6:27327000:C:T	rs72839477	6	27327000	t	c	0.0953	-0.0465	0.0059	3.483e-15	1.87e-16	3.483e-13	rs72839477	NA	NA	Yes	No	;Hispanic/Latin American	;African	No
3_101274807	3	SENP7	101274807	3	101043049	101232085	9.53e-09	25954001	eQTL	Large_Intestine-Colon	European	203	Science	2015	hg19	NA	Human genomics. The Genotype-Tissue Expression (GTEx) pilot analysis: multitissue gene regulation in humans	3:101274807:G:T	rs9825208	3	101274807	t	g	0.4462	-0.0195	0.0035	1.643e-08	2.68e-08	1.643e-06	rs9825208	NA	NA	NA	NA			NA
3_49214303	3	AMT	49214303	3	49454208	49460186	3.78e-15	25954001	eQTL	Large_Intestine-Colon	European	203	Science	2015	hg19	NA	Human genomics. The Genotype-Tissue Expression (GTEx) pilot analysis: multitissue gene regulation in humans	3:49214303:G:T	rs9831648	3	49214303	t	g	0.7725	-0.0246	0.0041	1.875e-09	4.24e-09	1.875e-07	rs9831648	NA	NA	NA	Yes	;African		NA
11_61557803	11	FADS2	61557803	11	61560452	61634826	8.14e-08	25954001	eQTL	Large_Intestine-Colon	European	246	Science	2015	hg19	NA	Human genomics. The Genotype-Tissue Expression (GTEx) pilot analysis: multitissue gene regulation in humans	11:61557803:C:T	rs102275	11	61557803	t	c	0.6537	-0.0196	0.0036	4.944e-08	1.44e-10	4.944e-06	rs102275	NA	NA	NA	Yes	;African		NA
6_26483910	6	BTN3A1	26483910	6	26402465	26415436	3.54e-08	25954001	eQTL	Large_Intestine-Colon	European	246	Science	2015	hg19	NA	Human genomics. The Genotype-Tissue Expression (GTEx) pilot analysis: multitissue gene regulation in humans	6:26483910:A:C	rs12525684	6	26483910	a	c	0.5098	-0.0211	0.0034	8.134e-10	1.43e-10	8.134e-08	rs12525684	NA	NA	NA	NA			NA
6_26483910	6	BTN2A3P	26483910	6	26421619	26432611	7.28e-07	25954001	eQTL	Large_Intestine-Colon	European	246	Science	2015	hg19	NA	Human genomics. The Genotype-Tissue Expression (GTEx) pilot analysis: multitissue gene regulation in humans	6:26483910:A:C	rs12525684	6	26483910	a	c	0.5098	-0.0211	0.0034	8.134e-10	1.43e-10	8.134e-08	rs12525684	NA	NA	NA	NA			NA
6_26483910	6	AL513548.1	26483910	6	26686469	26688192	1.33e-07	25954001	eQTL	Large_Intestine-Colon	European	246	Science	2015	hg19	NA	Human genomics. The Genotype-Tissue Expression (GTEx) pilot analysis: multitissue gene regulation in humans	6:26483910:A:C	rs12525684	6	26483910	a	c	0.5098	-0.0211	0.0034	8.134e-10	1.43e-10	8.134e-08	rs12525684	NA	NA	NA	NA			NA
3_44731730	3	ZNF197	44731730	3	44626380	44689963	8.8e-07	25954001	eQTL	Large_Intestine-Colon	European	246	Science	2015	hg19	NA	Human genomics. The Genotype-Tissue Expression (GTEx) pilot analysis: multitissue gene regulation in humans	3:44731730:A:G	rs13058822	3	44731730	a	g	0.312	0.0228	0.0037	7.997e-10	8.16e-10	7.997e-08	rs13058822	NA	NA	NA	No		;African	Yes
6_26189356	6	BTN3A2	26189356	6	26365387	26378548	1.44e-15	25954001	eQTL	Large_Intestine-Colon	European	246	Science	2015	hg19	NA	Human genomics. The Genotype-Tissue Expression (GTEx) pilot analysis: multitissue gene regulation in humans	6:26189356:C:G	rs13204572	6	26189356	c	g	0.0885	-0.0395	0.0061	1.157e-10	7.67e-12	1.157e-08	rs13204572	NA	NA	Yes	NA	;Hispanic/Latin American		NA
3_44635461	3	ZNF197	44635461	3	44626380	44689963	2.97e-08	25954001	eQTL	Large_Intestine-Colon	European	246	Science	2015	hg19	NA	Human genomics. The Genotype-Tissue Expression (GTEx) pilot analysis: multitissue gene regulation in humans	3:44635461:A:G	rs13319803	3	44635461	a	g	0.3905	-0.0184	0.0035	1.518e-07	4.17e-13	1.518e-05	rs13319803	NA	NA	NA	Yes	;African		NA
3_44635461	3	ZNF502	44635461	3	44754135	44765323	1.56e-12	25954001	eQTL	Large_Intestine-Colon	European	246	Science	2015	hg19	NA	Human genomics. The Genotype-Tissue Expression (GTEx) pilot analysis: multitissue gene regulation in humans	3:44635461:A:G	rs13319803	3	44635461	a	g	0.3905	-0.0184	0.0035	1.518e-07	4.17e-13	1.518e-05	rs13319803	NA	NA	NA	Yes	;African		NA
13_31907741	13	B3GLCT	31907741	13	31774112	31906413	1.5e-06	25954001	eQTL	Large_Intestine-Colon	European	246	Science	2015	hg19	NA	Human genomics. The Genotype-Tissue Expression (GTEx) pilot analysis: multitissue gene regulation in humans	13:31907741:C:T	rs1409379	13	31907741	t	c	0.7642	0.0256	0.004	2.489e-10	2.47e-10	2.489e-08	rs1409379	Yes	NA	NA	NA	;East Asian		NA
6_29317177	6	ZFP57	29317177	6	29640169	29648887	2.02e-08	25954001	eQTL	Large_Intestine-Colon	European	246	Science	2015	hg19	NA	Human genomics. The Genotype-Tissue Expression (GTEx) pilot analysis: multitissue gene regulation in humans	6:29317177:C:T	rs148466862	6	29317177	t	c	0.0435	0.0621	0.0085	2.662e-13	4.94e-12	2.662e-11	rs148466862	NA	NA	Yes	NA	;Hispanic/Latin American		NA
10_76854564	10	ZNF503-AS1	76854564	10	77029577	77133258	2.15e-08	25954001	eQTL	Large_Intestine-Colon	European	246	Science	2015	hg19	NA	Human genomics. The Genotype-Tissue Expression (GTEx) pilot analysis: multitissue gene regulation in humans	10:76854564:C:T	rs3088142	10	76854564	t	c	0.4132	0.0169	0.0035	1.22e-06	1.36e-10	0.000122	rs3088142	NA	NA	NA	NA			NA
10_76854564	10	HMGA1P5	76854564	10	77036134	77036404	4e-06	25954001	eQTL	Large_Intestine-Colon	European	246	Science	2015	hg19	NA	Human genomics. The Genotype-Tissue Expression (GTEx) pilot analysis: multitissue gene regulation in humans	10:76854564:C:T	rs3088142	10	76854564	t	c	0.4132	0.0169	0.0035	1.22e-06	1.36e-10	0.000122	rs3088142	NA	NA	NA	NA			NA
5_87545318	5	TMEM161B-AS1	87545318	5	87564712	87732502	1.5e-08	25954001	eQTL	Large_Intestine-Colon	European	246	Science	2015	hg19	NA	Human genomics. The Genotype-Tissue Expression (GTEx) pilot analysis: multitissue gene regulation in humans	5:87545318:C:T	rs3099439	5	87545318	t	c	0.5288	-0.0283	0.0035	2.881e-16	2.34e-16	2.881e-14	rs3099439	Yes	NA	No	NA	;East Asian	;Hispanic/Latin American	No
11_113266411	11	TTC12	113266411	11	113185251	113254266	2.43e-19	25954001	eQTL	Large_Intestine-Colon	European	246	Science	2015	hg19	NA	Human genomics. The Genotype-Tissue Expression (GTEx) pilot analysis: multitissue gene regulation in humans	11:113266411:A:C	rs35023999	11	113266411	a	c	0.4912	0.0174	0.0034	3.545e-07	2.16e-11	3.545e-05	rs35023999	NA	NA	NA	NA			NA
11_113266411	11	ANKK1	113266411	11	113258513	113271140	4.23e-08	25954001	eQTL	Large_Intestine-Colon	European	246	Science	2015	hg19	NA	Human genomics. The Genotype-Tissue Expression (GTEx) pilot analysis: multitissue gene regulation in humans	11:113266411:A:C	rs35023999	11	113266411	a	c	0.4912	0.0174	0.0034	3.545e-07	2.16e-11	3.545e-05	rs35023999	NA	NA	NA	NA			NA
5_140213510	5	IK	140213510	5	140026643	140042065	1.31e-06	25954001	eQTL	Large_Intestine-Colon	European	246	Science	2015	hg19	NA	Human genomics. The Genotype-Tissue Expression (GTEx) pilot analysis: multitissue gene regulation in humans	5:140213510:A:T	rs3756335	5	140213510	a	t	0.4703	-0.0189	0.0035	7.292e-08	1.26e-08	7.292e-06	rs3756335	NA	NA	Yes	NA	;Hispanic/Latin American		NA
5_140213510	5	PCDHA7	140213510	5	140213969	140391929	5.25e-10	25954001	eQTL	Large_Intestine-Colon	European	246	Science	2015	hg19	NA	Human genomics. The Genotype-Tissue Expression (GTEx) pilot analysis: multitissue gene regulation in humans	5:140213510:A:T	rs3756335	5	140213510	a	t	0.4703	-0.0189	0.0035	7.292e-08	1.26e-08	7.292e-06	rs3756335	NA	NA	Yes	NA	;Hispanic/Latin American		NA
5_140213510	5	PCDHA4	140213510	5	140186659	140391929	2.67e-07	25954001	eQTL	Large_Intestine-Colon	European	246	Science	2015	hg19	NA	Human genomics. The Genotype-Tissue Expression (GTEx) pilot analysis: multitissue gene regulation in humans	5:140213510:A:T	rs3756335	5	140213510	a	t	0.4703	-0.0189	0.0035	7.292e-08	1.26e-08	7.292e-06	rs3756335	NA	NA	Yes	NA	;Hispanic/Latin American		NA
5_140213510	5	PCDHA3	140213510	5	140180613	140391932	2.76e-07	25954001	eQTL	Large_Intestine-Colon	European	246	Science	2015	hg19	NA	Human genomics. The Genotype-Tissue Expression (GTEx) pilot analysis: multitissue gene regulation in humans	5:140213510:A:T	rs3756335	5	140213510	a	t	0.4703	-0.0189	0.0035	7.292e-08	1.26e-08	7.292e-06	rs3756335	NA	NA	Yes	NA	;Hispanic/Latin American		NA
4_3078937	4	GRK4	3078937	4	2965298	3042487	1.38e-06	25954001	eQTL	Large_Intestine-Colon	European	246	Science	2015	hg19	NA	Human genomics. The Genotype-Tissue Expression (GTEx) pilot analysis: multitissue gene regulation in humans	4:3078937:A:G	rs3905238	4	3078937	a	g	0.5861	0.0199	0.0035	1.223e-08	8.13e-09	1.223e-06	rs3905238	NA	NA	NA	NA			NA
12_58294344	12	EEF1AKMT3	58294344	12	58165275	58176324	2.65e-07	25954001	eQTL	Large_Intestine-Colon	European	246	Science	2015	hg19	NA	Human genomics. The Genotype-Tissue Expression (GTEx) pilot analysis: multitissue gene regulation in humans	12:58294344:A:G	rs61935769	12	58294344	a	g	0.3786	-0.0165	0.0036	3.781e-06	1.13e-08	0.0003781	rs61935769	NA	NA	NA	NA			NA
12_58294344	12	ATP23	58294344	12	58299822	58352931	4.24e-12	25954001	eQTL	Large_Intestine-Colon	European	246	Science	2015	hg19	NA	Human genomics. The Genotype-Tissue Expression (GTEx) pilot analysis: multitissue gene regulation in humans	12:58294344:A:G	rs61935769	12	58294344	a	g	0.3786	-0.0165	0.0036	3.781e-06	1.13e-08	0.0003781	rs61935769	NA	NA	NA	NA			NA
6_27327000	6	BTN3A2	27327000	6	26365387	26378548	1.41e-15	25954001	eQTL	Large_Intestine-Colon	European	246	Science	2015	hg19	NA	Human genomics. The Genotype-Tissue Expression (GTEx) pilot analysis: multitissue gene regulation in humans	6:27327000:C:T	rs72839477	6	27327000	t	c	0.0953	-0.0465	0.0059	3.483e-15	1.87e-16	3.483e-13	rs72839477	NA	NA	Yes	No	;Hispanic/Latin American	;African	No
3_49214303	3	AMT	49214303	3	49454208	49460186	4.62e-12	25954001	eQTL	Large_Intestine-Colon	European	246	Science	2015	hg19	NA	Human genomics. The Genotype-Tissue Expression (GTEx) pilot analysis: multitissue gene regulation in humans	3:49214303:G:T	rs9831648	3	49214303	t	g	0.7725	-0.0246	0.0041	1.875e-09	4.24e-09	1.875e-07	rs9831648	NA	NA	NA	Yes	;African		NA
3_49214303	3	QRICH1	49214303	3	49067140	49131796	5.48e-10	25954001	eQTL	Large_Intestine-Colon	European	246	Science	2015	hg19	NA	Human genomics. The Genotype-Tissue Expression (GTEx) pilot analysis: multitissue gene regulation in humans	3:49214303:G:T	rs9831648	3	49214303	t	g	0.7725	-0.0246	0.0041	1.875e-09	4.24e-09	1.875e-07	rs9831648	NA	NA	NA	Yes	;African		NA
14_104017953	14	AL139300.2	104017953	14	104019758	104028214	7.88e-10	25954001	eQTL	Esophagus	European	213	Science	2015	hg19	NA	Human genomics. The Genotype-Tissue Expression (GTEx) pilot analysis: multitissue gene regulation in humans	14:104017953:A:G	rs10149470	14	104017953	a	g	0.4861	-0.0282	0.0035	4.002e-16	2.34e-16	4.002e-14	rs10149470	No	NA	Yes	No	;Hispanic/Latin American	;East Asian;African	No
11_61557803	11	FADS2	61557803	11	61560452	61634826	2.49e-09	25954001	eQTL	Esophagus	European	213	Science	2015	hg19	NA	Human genomics. The Genotype-Tissue Expression (GTEx) pilot analysis: multitissue gene regulation in humans	11:61557803:C:T	rs102275	11	61557803	t	c	0.6537	-0.0196	0.0036	4.944e-08	1.44e-10	4.944e-06	rs102275	NA	NA	NA	Yes	;African		NA
6_26483910	6	BTN2A3P	26483910	6	26421619	26432611	1.64e-12	25954001	eQTL	Esophagus	European	213	Science	2015	hg19	NA	Human genomics. The Genotype-Tissue Expression (GTEx) pilot analysis: multitissue gene regulation in humans	6:26483910:A:C	rs12525684	6	26483910	a	c	0.5098	-0.0211	0.0034	8.134e-10	1.43e-10	8.134e-08	rs12525684	NA	NA	NA	NA			NA
20_44680853	20	CD40	44680853	20	44746911	44758502	6.16e-07	25954001	eQTL	Esophagus	European	213	Science	2015	hg19	NA	Human genomics. The Genotype-Tissue Expression (GTEx) pilot analysis: multitissue gene regulation in humans	20:44680853:A:G	rs12624433	20	44680853	a	g	0.2587	0.0232	0.0039	4.475e-09	2.49e-09	4.475e-07	rs12624433	NA	NA	Yes	NA	;Hispanic/Latin American		NA
3_44731730	3	ZNF502	44731730	3	44754135	44765323	2.08e-07	25954001	eQTL	Esophagus	European	213	Science	2015	hg19	NA	Human genomics. The Genotype-Tissue Expression (GTEx) pilot analysis: multitissue gene regulation in humans	3:44731730:A:G	rs13058822	3	44731730	a	g	0.312	0.0228	0.0037	7.997e-10	8.16e-10	7.997e-08	rs13058822	NA	NA	NA	No		;African	Yes
6_26189356	6	BTN3A2	26189356	6	26365387	26378548	1.45e-19	25954001	eQTL	Esophagus	European	213	Science	2015	hg19	NA	Human genomics. The Genotype-Tissue Expression (GTEx) pilot analysis: multitissue gene regulation in humans	6:26189356:C:G	rs13204572	6	26189356	c	g	0.0885	-0.0395	0.0061	1.157e-10	7.67e-12	1.157e-08	rs13204572	NA	NA	Yes	NA	;Hispanic/Latin American		NA
3_44635461	3	KIAA1143	44635461	3	44779153	44803111	2.81e-07	25954001	eQTL	Esophagus	European	213	Science	2015	hg19	NA	Human genomics. The Genotype-Tissue Expression (GTEx) pilot analysis: multitissue gene regulation in humans	3:44635461:A:G	rs13319803	3	44635461	a	g	0.3905	-0.0184	0.0035	1.518e-07	4.17e-13	1.518e-05	rs13319803	NA	NA	NA	Yes	;African		NA
3_44635461	3	ZNF502	44635461	3	44754135	44765323	5.44e-08	25954001	eQTL	Esophagus	European	213	Science	2015	hg19	NA	Human genomics. The Genotype-Tissue Expression (GTEx) pilot analysis: multitissue gene regulation in humans	3:44635461:A:G	rs13319803	3	44635461	a	g	0.3905	-0.0184	0.0035	1.518e-07	4.17e-13	1.518e-05	rs13319803	NA	NA	NA	Yes	;African		NA
6_29317177	6	ZFP57	29317177	6	29640169	29648887	3.54e-06	25954001	eQTL	Esophagus	European	213	Science	2015	hg19	NA	Human genomics. The Genotype-Tissue Expression (GTEx) pilot analysis: multitissue gene regulation in humans	6:29317177:C:T	rs148466862	6	29317177	t	c	0.0435	0.0621	0.0085	2.662e-13	4.94e-12	2.662e-11	rs148466862	NA	NA	Yes	NA	;Hispanic/Latin American		NA
11_113266411	11	TTC12	113266411	11	113185251	113254266	4.59e-26	25954001	eQTL	Esophagus	European	213	Science	2015	hg19	NA	Human genomics. The Genotype-Tissue Expression (GTEx) pilot analysis: multitissue gene regulation in humans	11:113266411:A:C	rs35023999	11	113266411	a	c	0.4912	0.0174	0.0034	3.545e-07	2.16e-11	3.545e-05	rs35023999	NA	NA	NA	NA			NA
11_113266411	11	AP002840.2	113266411	11	113239200	113239839	8.87e-09	25954001	eQTL	Esophagus	European	213	Science	2015	hg19	NA	Human genomics. The Genotype-Tissue Expression (GTEx) pilot analysis: multitissue gene regulation in humans	11:113266411:A:C	rs35023999	11	113266411	a	c	0.4912	0.0174	0.0034	3.545e-07	2.16e-11	3.545e-05	rs35023999	NA	NA	NA	NA			NA
5_140213510	5	PCDHA7	140213510	5	140213969	140391929	3.87e-08	25954001	eQTL	Esophagus	European	213	Science	2015	hg19	NA	Human genomics. The Genotype-Tissue Expression (GTEx) pilot analysis: multitissue gene regulation in humans	5:140213510:A:T	rs3756335	5	140213510	a	t	0.4703	-0.0189	0.0035	7.292e-08	1.26e-08	7.292e-06	rs3756335	NA	NA	Yes	NA	;Hispanic/Latin American		NA
5_140213510	5	PCDHA4	140213510	5	140186659	140391929	1.16e-07	25954001	eQTL	Esophagus	European	213	Science	2015	hg19	NA	Human genomics. The Genotype-Tissue Expression (GTEx) pilot analysis: multitissue gene regulation in humans	5:140213510:A:T	rs3756335	5	140213510	a	t	0.4703	-0.0189	0.0035	7.292e-08	1.26e-08	7.292e-06	rs3756335	NA	NA	Yes	NA	;Hispanic/Latin American		NA
20_47598497	20	CSE1L	47598497	20	47662783	47713497	1.8e-11	25954001	eQTL	Esophagus	European	213	Science	2015	hg19	NA	Human genomics. The Genotype-Tissue Expression (GTEx) pilot analysis: multitissue gene regulation in humans	20:47598497:C:G	rs6012575	20	47598497	c	g	0.5901	0.0164	0.0035	3.738e-06	1.2e-08	0.0003738	rs6012575	NA	NA	NA	NA			NA
7_32829444	7	RP9P	32829444	7	32956427	32982788	2e-06	25954001	eQTL	Esophagus	European	213	Science	2015	hg19	NA	Human genomics. The Genotype-Tissue Expression (GTEx) pilot analysis: multitissue gene regulation in humans	7:32829444:A:G	rs61127279	7	32829444	a	g	0.6282	0.0188	0.0037	3.372e-07	8.95e-10	3.372e-05	rs61127279	NA	NA	Yes	NA	;Hispanic/Latin American		NA
12_58294344	12	TSFM	58294344	12	58176372	58201854	9.14e-07	25954001	eQTL	Esophagus	European	213	Science	2015	hg19	NA	Human genomics. The Genotype-Tissue Expression (GTEx) pilot analysis: multitissue gene regulation in humans	12:58294344:A:G	rs61935769	12	58294344	a	g	0.3786	-0.0165	0.0036	3.781e-06	1.13e-08	0.0003781	rs61935769	NA	NA	NA	NA			NA
12_58294344	12	ATP23	58294344	12	58299822	58352931	2.85e-25	25954001	eQTL	Esophagus	European	213	Science	2015	hg19	NA	Human genomics. The Genotype-Tissue Expression (GTEx) pilot analysis: multitissue gene regulation in humans	12:58294344:A:G	rs61935769	12	58294344	a	g	0.3786	-0.0165	0.0036	3.781e-06	1.13e-08	0.0003781	rs61935769	NA	NA	NA	NA			NA
6_28354835	6	ZNF603P	28354835	6	28143966	28144452	9.49e-07	25954001	eQTL	Esophagus	European	213	Science	2015	hg19	NA	Human genomics. The Genotype-Tissue Expression (GTEx) pilot analysis: multitissue gene regulation in humans	6:28354835:C:G	rs67981811	6	28354835	c	g	0.9007	0.0503	0.0058	4.181e-18	1.99e-20	4.181e-16	rs67981811	NA	NA	Yes	NA	;Hispanic/Latin American		NA
6_27327000	6	BTN3A2	27327000	6	26365387	26378548	1.35e-22	25954001	eQTL	Esophagus	European	213	Science	2015	hg19	NA	Human genomics. The Genotype-Tissue Expression (GTEx) pilot analysis: multitissue gene regulation in humans	6:27327000:C:T	rs72839477	6	27327000	t	c	0.0953	-0.0465	0.0059	3.483e-15	1.87e-16	3.483e-13	rs72839477	NA	NA	Yes	No	;Hispanic/Latin American	;African	No
15_63802297	15	USP3-AS1	63802297	15	63836446	63893788	2.73e-06	25954001	eQTL	Esophagus	European	213	Science	2015	hg19	NA	Human genomics. The Genotype-Tissue Expression (GTEx) pilot analysis: multitissue gene regulation in humans	15:63802297:G:T	rs74927570	15	63802297	t	g	0.818	-0.0222	0.0045	7.182e-07	3.25e-09	7.182e-05	rs74927570	Yes	NA	NA	NA	;East Asian		NA
3_101274807	3	ZBTB11-AS1	101274807	3	101395319	101398061	3.96e-06	25954001	eQTL	Esophagus	European	213	Science	2015	hg19	NA	Human genomics. The Genotype-Tissue Expression (GTEx) pilot analysis: multitissue gene regulation in humans	3:101274807:G:T	rs9825208	3	101274807	t	g	0.4462	-0.0195	0.0035	1.643e-08	2.68e-08	1.643e-06	rs9825208	NA	NA	NA	NA			NA
3_49214303	3	AMT	49214303	3	49454208	49460186	1.13e-13	25954001	eQTL	Esophagus	European	213	Science	2015	hg19	NA	Human genomics. The Genotype-Tissue Expression (GTEx) pilot analysis: multitissue gene regulation in humans	3:49214303:G:T	rs9831648	3	49214303	t	g	0.7725	-0.0246	0.0041	1.875e-09	4.24e-09	1.875e-07	rs9831648	NA	NA	NA	Yes	;African		NA
3_49214303	3	RNF123	49214303	3	49726971	49758962	3.01e-06	25954001	eQTL	Esophagus	European	213	Science	2015	hg19	NA	Human genomics. The Genotype-Tissue Expression (GTEx) pilot analysis: multitissue gene regulation in humans	3:49214303:G:T	rs9831648	3	49214303	t	g	0.7725	-0.0246	0.0041	1.875e-09	4.24e-09	1.875e-07	rs9831648	NA	NA	NA	Yes	;African		NA
3_49214303	3	NCKIPSD	49214303	3	48711277	48723797	8.76e-07	25954001	eQTL	Esophagus	European	213	Science	2015	hg19	NA	Human genomics. The Genotype-Tissue Expression (GTEx) pilot analysis: multitissue gene regulation in humans	3:49214303:G:T	rs9831648	3	49214303	t	g	0.7725	-0.0246	0.0041	1.875e-09	4.24e-09	1.875e-07	rs9831648	NA	NA	NA	Yes	;African		NA
3_49214303	3	AC121247.1	49214303	3	49297518	49298749	1.16e-06	25954001	eQTL	Esophagus	European	213	Science	2015	hg19	NA	Human genomics. The Genotype-Tissue Expression (GTEx) pilot analysis: multitissue gene regulation in humans	3:49214303:G:T	rs9831648	3	49214303	t	g	0.7725	-0.0246	0.0041	1.875e-09	4.24e-09	1.875e-07	rs9831648	NA	NA	NA	Yes	;African		NA
11_61557803	11	FADS1	61557803	11	61567097	61596790	4.63e-15	25954001	eQTL	Esophagus	European	358	Science	2015	hg19	NA	Human genomics. The Genotype-Tissue Expression (GTEx) pilot analysis: multitissue gene regulation in humans	11:61557803:C:T	rs102275	11	61557803	t	c	0.6537	-0.0196	0.0036	4.944e-08	1.44e-10	4.944e-06	rs102275	NA	NA	NA	Yes	;African		NA
9_14654819	9	AL159169.2	14654819	9	14588795	14590063	6.21e-13	25954001	eQTL	Esophagus	European	358	Science	2015	hg19	NA	Human genomics. The Genotype-Tissue Expression (GTEx) pilot analysis: multitissue gene regulation in humans	9:14654819:A:G	rs10810201	9	14654819	a	g	0.3953	0.0187	0.0035	9.927e-08	4.38e-08	9.927e-06	rs10810201	Yes	NA	NA	NA	;East Asian		NA
9_129627960	9	RALGPS1	129627960	9	129677053	129985445	5.54e-08	25954001	eQTL	Esophagus	European	358	Science	2015	hg19	NA	Human genomics. The Genotype-Tissue Expression (GTEx) pilot analysis: multitissue gene regulation in humans	9:129627960:A:G	rs10987507	9	129627960	a	g	0.7226	-0.0195	0.0039	4.248e-07	3.1e-08	4.248e-05	rs10987507	NA	NA	Yes	NA	;Hispanic/Latin American		NA
14_64697037	14	MTHFD1	64697037	14	64854749	64930175	1.28e-06	25954001	eQTL	Esophagus	European	358	Science	2015	hg19	NA	Human genomics. The Genotype-Tissue Expression (GTEx) pilot analysis: multitissue gene regulation in humans	14:64697037:C:T	rs1152578	14	64697037	t	c	0.4358	-0.0218	0.0035	3.051e-10	4.2e-10	3.051e-08	rs1152578	NA	NA	NA	NA			NA
6_26483910	6	BTN3A1	26483910	6	26402465	26415436	9.71e-13	25954001	eQTL	Esophagus	European	358	Science	2015	hg19	NA	Human genomics. The Genotype-Tissue Expression (GTEx) pilot analysis: multitissue gene regulation in humans	6:26483910:A:C	rs12525684	6	26483910	a	c	0.5098	-0.0211	0.0034	8.134e-10	1.43e-10	8.134e-08	rs12525684	NA	NA	NA	NA			NA
6_26483910	6	BTN2A3P	26483910	6	26421619	26432611	4.24e-10	25954001	eQTL	Esophagus	European	358	Science	2015	hg19	NA	Human genomics. The Genotype-Tissue Expression (GTEx) pilot analysis: multitissue gene regulation in humans	6:26483910:A:C	rs12525684	6	26483910	a	c	0.5098	-0.0211	0.0034	8.134e-10	1.43e-10	8.134e-08	rs12525684	NA	NA	NA	NA			NA
6_26483910	6	ZNF322	26483910	6	26634611	26659980	3.51e-07	25954001	eQTL	Esophagus	European	358	Science	2015	hg19	NA	Human genomics. The Genotype-Tissue Expression (GTEx) pilot analysis: multitissue gene regulation in humans	6:26483910:A:C	rs12525684	6	26483910	a	c	0.5098	-0.0211	0.0034	8.134e-10	1.43e-10	8.134e-08	rs12525684	NA	NA	NA	NA			NA
6_26483910	6	AL513548.1	26483910	6	26686469	26688192	5.08e-09	25954001	eQTL	Esophagus	European	358	Science	2015	hg19	NA	Human genomics. The Genotype-Tissue Expression (GTEx) pilot analysis: multitissue gene regulation in humans	6:26483910:A:C	rs12525684	6	26483910	a	c	0.5098	-0.0211	0.0034	8.134e-10	1.43e-10	8.134e-08	rs12525684	NA	NA	NA	NA			NA
2_162095003	2	LINC01806	162095003	2	162101250	162105561	1.56e-09	25954001	eQTL	Esophagus	European	358	Science	2015	hg19	NA	Human genomics. The Genotype-Tissue Expression (GTEx) pilot analysis: multitissue gene regulation in humans	2:162095003:C:T	rs1267042	2	162095003	t	c	0.694	0.0201	0.0038	9.398e-08	7.31e-09	9.398e-06	rs1267042	NA	NA	NA	NA			NA
3_44731730	3	KIAA1143	44731730	3	44779153	44803111	2.89e-07	25954001	eQTL	Esophagus	European	358	Science	2015	hg19	NA	Human genomics. The Genotype-Tissue Expression (GTEx) pilot analysis: multitissue gene regulation in humans	3:44731730:A:G	rs13058822	3	44731730	a	g	0.312	0.0228	0.0037	7.997e-10	8.16e-10	7.997e-08	rs13058822	NA	NA	NA	No		;African	Yes
3_44731730	3	ZNF197	44731730	3	44626380	44689963	1.29e-12	25954001	eQTL	Esophagus	European	358	Science	2015	hg19	NA	Human genomics. The Genotype-Tissue Expression (GTEx) pilot analysis: multitissue gene regulation in humans	3:44731730:A:G	rs13058822	3	44731730	a	g	0.312	0.0228	0.0037	7.997e-10	8.16e-10	7.997e-08	rs13058822	NA	NA	NA	No		;African	Yes
3_44731730	3	ZNF502	44731730	3	44754135	44765323	9.73e-07	25954001	eQTL	Esophagus	European	358	Science	2015	hg19	NA	Human genomics. The Genotype-Tissue Expression (GTEx) pilot analysis: multitissue gene regulation in humans	3:44731730:A:G	rs13058822	3	44731730	a	g	0.312	0.0228	0.0037	7.997e-10	8.16e-10	7.997e-08	rs13058822	NA	NA	NA	No		;African	Yes
6_26189356	6	BTN3A2	26189356	6	26365387	26378548	9.6e-25	25954001	eQTL	Esophagus	European	358	Science	2015	hg19	NA	Human genomics. The Genotype-Tissue Expression (GTEx) pilot analysis: multitissue gene regulation in humans	6:26189356:C:G	rs13204572	6	26189356	c	g	0.0885	-0.0395	0.0061	1.157e-10	7.67e-12	1.157e-08	rs13204572	NA	NA	Yes	NA	;Hispanic/Latin American		NA
3_44635461	3	KIAA1143	44635461	3	44779153	44803111	6.5e-08	25954001	eQTL	Esophagus	European	358	Science	2015	hg19	NA	Human genomics. The Genotype-Tissue Expression (GTEx) pilot analysis: multitissue gene regulation in humans	3:44635461:A:G	rs13319803	3	44635461	a	g	0.3905	-0.0184	0.0035	1.518e-07	4.17e-13	1.518e-05	rs13319803	NA	NA	NA	Yes	;African		NA
3_44635461	3	ZNF197	44635461	3	44626380	44689963	4.44e-14	25954001	eQTL	Esophagus	European	358	Science	2015	hg19	NA	Human genomics. The Genotype-Tissue Expression (GTEx) pilot analysis: multitissue gene regulation in humans	3:44635461:A:G	rs13319803	3	44635461	a	g	0.3905	-0.0184	0.0035	1.518e-07	4.17e-13	1.518e-05	rs13319803	NA	NA	NA	Yes	;African		NA
3_44635461	3	ZNF502	44635461	3	44754135	44765323	2.48e-10	25954001	eQTL	Esophagus	European	358	Science	2015	hg19	NA	Human genomics. The Genotype-Tissue Expression (GTEx) pilot analysis: multitissue gene regulation in humans	3:44635461:A:G	rs13319803	3	44635461	a	g	0.3905	-0.0184	0.0035	1.518e-07	4.17e-13	1.518e-05	rs13319803	NA	NA	NA	Yes	;African		NA
13_31907741	13	B3GLCT	31907741	13	31774112	31906413	7.7e-19	25954001	eQTL	Esophagus	European	358	Science	2015	hg19	NA	Human genomics. The Genotype-Tissue Expression (GTEx) pilot analysis: multitissue gene regulation in humans	13:31907741:C:T	rs1409379	13	31907741	t	c	0.7642	0.0256	0.004	2.489e-10	2.47e-10	2.489e-08	rs1409379	Yes	NA	NA	NA	;East Asian		NA
6_29317177	6	ZFP57	29317177	6	29640169	29648887	1.27e-08	25954001	eQTL	Esophagus	European	358	Science	2015	hg19	NA	Human genomics. The Genotype-Tissue Expression (GTEx) pilot analysis: multitissue gene regulation in humans	6:29317177:C:T	rs148466862	6	29317177	t	c	0.0435	0.0621	0.0085	2.662e-13	4.94e-12	2.662e-11	rs148466862	NA	NA	Yes	NA	;Hispanic/Latin American		NA
6_29317177	6	AL671277.2	29317177	6	29973898	29974893	9.34e-07	25954001	eQTL	Esophagus	European	358	Science	2015	hg19	NA	Human genomics. The Genotype-Tissue Expression (GTEx) pilot analysis: multitissue gene regulation in humans	6:29317177:C:T	rs148466862	6	29317177	t	c	0.0435	0.0621	0.0085	2.662e-13	4.94e-12	2.662e-11	rs148466862	NA	NA	Yes	NA	;Hispanic/Latin American		NA
11_57650796	11	MED19	57650796	11	57471186	57479795	2.12e-10	25954001	eQTL	Esophagus	European	358	Science	2015	hg19	NA	Human genomics. The Genotype-Tissue Expression (GTEx) pilot analysis: multitissue gene regulation in humans	11:57650796:C:T	rs2509805	11	57650796	t	c	0.3221	0.0216	0.0037	5.341e-09	6.73e-09	5.341e-07	rs2509805	NA	NA	Yes	NA	;Hispanic/Latin American		NA
1_8489302	1	RERE	8489302	1	8412457	8877699	4.41e-25	25954001	eQTL	Esophagus	European	358	Science	2015	hg19	NA	Human genomics. The Genotype-Tissue Expression (GTEx) pilot analysis: multitissue gene regulation in humans	1:8489302:C:T	rs301799	1	8489302	t	c	0.5694	-0.0258	0.0035	9.6e-14	3.67e-14	9.6e-12	rs301799	NA	NA	Yes	No	;Hispanic/Latin American	;African	No
1_8489302	1	RERE-AS1	8489302	1	8484705	8494898	9.95e-07	25954001	eQTL	Esophagus	European	358	Science	2015	hg19	NA	Human genomics. The Genotype-Tissue Expression (GTEx) pilot analysis: multitissue gene regulation in humans	1:8489302:C:T	rs301799	1	8489302	t	c	0.5694	-0.0258	0.0035	9.6e-14	3.67e-14	9.6e-12	rs301799	NA	NA	Yes	No	;Hispanic/Latin American	;African	No
10_76854564	10	ZNF503-AS1	76854564	10	77029577	77133258	6.03e-12	25954001	eQTL	Esophagus	European	358	Science	2015	hg19	NA	Human genomics. The Genotype-Tissue Expression (GTEx) pilot analysis: multitissue gene regulation in humans	10:76854564:C:T	rs3088142	10	76854564	t	c	0.4132	0.0169	0.0035	1.22e-06	1.36e-10	0.000122	rs3088142	NA	NA	NA	NA			NA
10_76854564	10	HMGA1P5	76854564	10	77036134	77036404	1.21e-09	25954001	eQTL	Esophagus	European	358	Science	2015	hg19	NA	Human genomics. The Genotype-Tissue Expression (GTEx) pilot analysis: multitissue gene regulation in humans	10:76854564:C:T	rs3088142	10	76854564	t	c	0.4132	0.0169	0.0035	1.22e-06	1.36e-10	0.000122	rs3088142	NA	NA	NA	NA			NA
5_87545318	5	TMEM161B-AS1	87545318	5	87564712	87732502	4.19e-10	25954001	eQTL	Esophagus	European	358	Science	2015	hg19	NA	Human genomics. The Genotype-Tissue Expression (GTEx) pilot analysis: multitissue gene regulation in humans	5:87545318:C:T	rs3099439	5	87545318	t	c	0.5288	-0.0283	0.0035	2.881e-16	2.34e-16	2.881e-14	rs3099439	Yes	NA	No	NA	;East Asian	;Hispanic/Latin American	No
11_113266411	11	TTC12	113266411	11	113185251	113254266	9.9e-22	25954001	eQTL	Esophagus	European	358	Science	2015	hg19	NA	Human genomics. The Genotype-Tissue Expression (GTEx) pilot analysis: multitissue gene regulation in humans	11:113266411:A:C	rs35023999	11	113266411	a	c	0.4912	0.0174	0.0034	3.545e-07	2.16e-11	3.545e-05	rs35023999	NA	NA	NA	NA			NA
5_140213510	5	ZMAT2	140213510	5	140078265	140086261	1.57e-09	25954001	eQTL	Esophagus	European	358	Science	2015	hg19	NA	Human genomics. The Genotype-Tissue Expression (GTEx) pilot analysis: multitissue gene regulation in humans	5:140213510:A:T	rs3756335	5	140213510	a	t	0.4703	-0.0189	0.0035	7.292e-08	1.26e-08	7.292e-06	rs3756335	NA	NA	Yes	NA	;Hispanic/Latin American		NA
5_140213510	5	SRA1	140213510	5	139916925	139937837	7.25e-10	25954001	eQTL	Esophagus	European	358	Science	2015	hg19	NA	Human genomics. The Genotype-Tissue Expression (GTEx) pilot analysis: multitissue gene regulation in humans	5:140213510:A:T	rs3756335	5	140213510	a	t	0.4703	-0.0189	0.0035	7.292e-08	1.26e-08	7.292e-06	rs3756335	NA	NA	Yes	NA	;Hispanic/Latin American		NA
6_33558658	6	ITPR3	33558658	6	33588142	33664351	1.91e-07	25954001	eQTL	Esophagus	European	358	Science	2015	hg19	NA	Human genomics. The Genotype-Tissue Expression (GTEx) pilot analysis: multitissue gene regulation in humans	6:33558658:A:G	rs422907	6	33558658	a	g	0.6478	-0.0175	0.0036	1.109e-06	1.06e-08	0.0001109	rs422907	NA	NA	NA	NA			NA
15_91426560	15	FURIN	91426560	15	91411818	91426688	4.97e-07	25954001	eQTL	Esophagus	European	358	Science	2015	hg19	NA	Human genomics. The Genotype-Tissue Expression (GTEx) pilot analysis: multitissue gene regulation in humans	15:91426560:A:G	rs4702	15	91426560	a	g	0.5527	-0.0157	0.0035	7.989e-06	5.82e-10	0.0007989	rs4702	NA	NA	Yes	NA	;Hispanic/Latin American		NA
15_38836777	15	RASGRP1	38836777	15	38780304	38857776	9.32e-32	25954001	eQTL	Esophagus	European	358	Science	2015	hg19	NA	Human genomics. The Genotype-Tissue Expression (GTEx) pilot analysis: multitissue gene regulation in humans	15:38836777:A:C	rs56059718	15	38836777	a	c	0.1918	0.0213	0.0044	1.066e-06	9.15e-10	0.0001066	rs56059718	NA	NA	NA	NA			NA
15_38836777	15	AC116158.1	38836777	15	38795054	38797182	6.95e-10	25954001	eQTL	Esophagus	European	358	Science	2015	hg19	NA	Human genomics. The Genotype-Tissue Expression (GTEx) pilot analysis: multitissue gene regulation in humans	15:38836777:A:C	rs56059718	15	38836777	a	c	0.1918	0.0213	0.0044	1.066e-06	9.15e-10	0.0001066	rs56059718	NA	NA	NA	NA			NA
22_41617897	22	L3MBTL2	41617897	22	41601286	41627275	2.9e-06	25954001	eQTL	Esophagus	European	358	Science	2015	hg19	NA	Human genomics. The Genotype-Tissue Expression (GTEx) pilot analysis: multitissue gene regulation in humans	22:41617897:A:G	rs5758265	22	41617897	a	g	0.2849	0.0274	0.0038	7.739e-13	3.55e-13	7.739e-11	rs5758265	NA	NA	Yes	No	;Hispanic/Latin American	;African	No
22_41617897	22	RANGAP1	41617897	22	41641615	41682255	1.54e-07	25954001	eQTL	Esophagus	European	358	Science	2015	hg19	NA	Human genomics. The Genotype-Tissue Expression (GTEx) pilot analysis: multitissue gene regulation in humans	22:41617897:A:G	rs5758265	22	41617897	a	g	0.2849	0.0274	0.0038	7.739e-13	3.55e-13	7.739e-11	rs5758265	NA	NA	Yes	No	;Hispanic/Latin American	;African	No
22_41617897	22	AL035681.1	41617897	22	41605126	41613631	7.84e-07	25954001	eQTL	Esophagus	European	358	Science	2015	hg19	NA	Human genomics. The Genotype-Tissue Expression (GTEx) pilot analysis: multitissue gene regulation in humans	22:41617897:A:G	rs5758265	22	41617897	a	g	0.2849	0.0274	0.0038	7.739e-13	3.55e-13	7.739e-11	rs5758265	NA	NA	Yes	No	;Hispanic/Latin American	;African	No
20_47598497	20	CSE1L	47598497	20	47662783	47713497	1.51e-06	25954001	eQTL	Esophagus	European	358	Science	2015	hg19	NA	Human genomics. The Genotype-Tissue Expression (GTEx) pilot analysis: multitissue gene regulation in humans	20:47598497:C:G	rs6012575	20	47598497	c	g	0.5901	0.0164	0.0035	3.738e-06	1.2e-08	0.0003738	rs6012575	NA	NA	NA	NA			NA
10_104420754	10	WBP1L	104420754	10	104503705	104594273	3.02e-09	25954001	eQTL	Esophagus	European	358	Science	2015	hg19	NA	Human genomics. The Genotype-Tissue Expression (GTEx) pilot analysis: multitissue gene regulation in humans	10:104420754:C:T	rs61691222	10	104420754	t	c	0.238	0.019	0.004	2.521e-06	2.95e-09	0.0002521	rs61691222	NA	NA	Yes	NA	;Hispanic/Latin American		NA
12_58294344	12	TSFM	58294344	12	58176372	58201854	2.6e-06	25954001	eQTL	Esophagus	European	358	Science	2015	hg19	NA	Human genomics. The Genotype-Tissue Expression (GTEx) pilot analysis: multitissue gene regulation in humans	12:58294344:A:G	rs61935769	12	58294344	a	g	0.3786	-0.0165	0.0036	3.781e-06	1.13e-08	0.0003781	rs61935769	NA	NA	NA	NA			NA
12_58294344	12	EEF1AKMT3	58294344	12	58165275	58176324	1.71e-10	25954001	eQTL	Esophagus	European	358	Science	2015	hg19	NA	Human genomics. The Genotype-Tissue Expression (GTEx) pilot analysis: multitissue gene regulation in humans	12:58294344:A:G	rs61935769	12	58294344	a	g	0.3786	-0.0165	0.0036	3.781e-06	1.13e-08	0.0003781	rs61935769	NA	NA	NA	NA			NA
12_58294344	12	ATP23	58294344	12	58299822	58352931	9.17e-29	25954001	eQTL	Esophagus	European	358	Science	2015	hg19	NA	Human genomics. The Genotype-Tissue Expression (GTEx) pilot analysis: multitissue gene regulation in humans	12:58294344:A:G	rs61935769	12	58294344	a	g	0.3786	-0.0165	0.0036	3.781e-06	1.13e-08	0.0003781	rs61935769	NA	NA	NA	NA			NA
6_28354835	6	ZSCAN26	28354835	6	28234788	28246001	1.34e-06	25954001	eQTL	Esophagus	European	358	Science	2015	hg19	NA	Human genomics. The Genotype-Tissue Expression (GTEx) pilot analysis: multitissue gene regulation in humans	6:28354835:C:G	rs67981811	6	28354835	c	g	0.9007	0.0503	0.0058	4.181e-18	1.99e-20	4.181e-16	rs67981811	NA	NA	Yes	NA	;Hispanic/Latin American		NA
9_96225478	9	FAM120A	96225478	9	96213967	96328394	2.11e-06	25954001	eQTL	Esophagus	European	358	Science	2015	hg19	NA	Human genomics. The Genotype-Tissue Expression (GTEx) pilot analysis: multitissue gene regulation in humans	9:96225478:A:T	rs7023933	9	96225478	a	t	0.8358	-0.0253	0.0046	5.012e-08	2.39e-11	5.012e-06	rs7023933	NA	NA	NA	No		;African	Yes
[truncated: 1,057 more rows]

## Sheet: ST7. Significant SNVs
Supplementary Table 7. 190 independent significant variants from the multi ancestry meta-analysis.
[truncated: 198 more rows]

## Sheet: ST8. Significant SNVs for clini
Supplementary Table 8. Seven independent significant variants from the multi ancestry meta-analysis on clinical depression
[truncated: 12 more rows]

## Sheet: ST9. Significant SNVs from MR-M
Supplementary Table 9. 44 significant loci identified by MR-MEGA.
[truncated: 116 more rows]

[truncated: 12 more sheets: ST10. Multi-ancestry fine-mappi, ST11. TWAS, ST12. Significant Genes combine, ST13. FUMA gene annotations, ST14. Genes sig in MAGMA, ST15. Genes sig in Hi-C MAGMA , ST16. MR, ST17. PGC MDD Working Group, ST18. 23andMe Research Team, ST19. Genes and Health Research, ST20. China Kadoorie Biobank Co, ST21. BioBank Japan Project]
